# Supplementary material for: Aligning agri-environmental-climate public good supply and desire in a sustainable Dutch agricultural sector
Source: Ambio. 2024 Feb 16;53(6):916–32. doi: 10.1007/s13280-024-01983-z (PMC11058152; doi:10.1007/s13280-024-01983-z)
Supplement: Supplementary file 1 — Supplementary file1 (XLSX 157 KB) [file 13280_2024_1983_MOESM1_ESM.xlsx]

## Sheet: Submitted
This Excel file contains the data behind FAROKHI, A. S., HARMANNY, K. S. & SCHULP, C. J. E. 2024. Aligning agri-environmental-climate public good supply and desire in a sustainable Dutch agricultural sector. Ambio, https://doi.org/10.1007/s13280-024-01983-z.
Sheets 1a-1c provide details on the stakeholders considered.
Sheets 2a-2e inventory the desire for agri-environmental public goods by these stakeholders, providing extra detail on the group of citizens (2d-2e).
Sheets 3a-3b provide data sources for four meta-scenarios and summarize AECPG delivery in these scenarios.
Sheet 4 contains the calculation of agreement between stakeholder desire and scenario delivery, as well as two sensitivity analyses.
Separate readme sheets are included that provide details about the different categories of data.

## Sheet: 1a. Stakeholders ReadMe
ReadMe Stakeholder selection
Specific actors were selected within 11 preselected stakeholder groups. This was done based on a web literature review following the methods from Stansfield, Dickson and Bangpan (2016): https://doi.org/10.1186/s13643-016-0371-9
Actors were collected first, followed by an inventory of their visions.
Table 1 provides an overview of the inclusion criteria for the relevant stakeholder groups.
Table 2 describes inclusion criteria for visions.
The stakeholder group "citizens" was analyzed using secondary survey data and described on different sheets.
The sheet "Stakeholder inventory" provides an overview of the identified and included actors as well as justification.
Table 3 summarizes the search terms and saturation.
Government organizations were selected based on the authors' knowledge of the study area.
Table 1. Inclusion and exclusion criteria for the relevant stakeholder groups. In the final row, the criteria to include or exclude a vision are given. They applied to all stakeholder groups.
	Inclusion	Exclusion	Notes
General	- National scope (EU policy only specifically directed towards national level (NSP))
	-Relation to agricultural or forestry sector
Banks (BA)	-Provide credit/loans to agricultural companies	- Niche target group or industry (other than agriculture)
		- Only payment or saving services
Funds and lotteries (FD)	- They focus on agriculture OR climate OR nature OR environment	-Province or region name in the title (sub-national)
		- Not part of another stakeholder (e.g. bank)
Pension funds and insurance companies (PF)	-	The largest pension fund in the Netherlands was chosen as it is significantly bigger than other funds and is one of the few transparent in ESG. For insurance companies, the largest two were included. There is an indirect impact of these SH groups through investment.
Land/estate owners (LO)	- Owning land used for agriculture/forestry	- In case already included elsewhere (e.g. bank)
Farm organizations (FA)	- Organizations, unions or associations related to agriculture connecting farmers	- In case many other parties are involved (non-farmers)
Governments (GV)		The governments were selected based on knowledge of the study area. They could also be found on the website of the national government: www.rijksoverheid.nl.
Value chain (VC)	- Operating on the market	- In case already included elsewhere (e.g. umbrella organization)	Supermarkets with more than 75 stores were included. for livestock feed, the search term 'veevoeder Nederland' yielded companies on the first three pages which are all part of the association Nevedi, therefore this actor was chosen as the stakeholder. The NZO and Zuivel NL represent the major dairy companies and factories of the Netherlands, therefore these companies were addressed through these …
	- Parties directly working with producers or through warehouses/auctions
	- Only agrifood sector
NGOs / NPOs (NG)	- Focus on agriculture AND (climate OR nature OR environment)	- In case already included elsewhere (e.g. umbrella organization)
Labels (LB)	- Focus on agriculture AND (climate OR nature OR environment)	- In case already included elsewhere (e.g. umbrella organization)	As both the consumers association and the Netherlands nutrition centre mention these food labels on their websites, they were selected for further analysis. As there are too many labels to cover in this research, with similar grounds, this was chosen as a representative sample.
		- Niche goods
Knowledge institutes		Visions are indirectly represented in government policies. Also the scenarios are written by these parties.
Table 2: Inclusion and exclusion criteria for stakeholder's normative visions
Inclusion	Exclusion	Notes
- Visions were written in either Dutch or English.	- Individual (personal) visions were excluded, as aggregating plural values of different individuals can be troublesome (Kenter et al., 2015).	- Multiple sources were only used to present one vision in case the sources cover distinctly different and complementing topics/AECPGs
- Visions used were always the most recent publication, at least beyond 2018 to prevent outdatedness
- Vision of the broad agricultural system (not only e.g. organic agriculture)
- Visions included mentioning or implication of at least one of the AECPGs
Table 3: Seach terms used and saturation
Search term	Translated search term	Actor group	Notes
loterij duurzame landbouw Nederland	lottery sustainable farming netherlands	Funds Lotteries	no hits
loterij natuur Nederland	lottery nature netherlands	Funds Lotteries	saturated after 3 pages
loterij klimaat Nederland	lottey climate netherlands	Funds Lotteries	saturated after 3 pages
Fonds klimaat Nederland	fund climate netherlands	Funds Lotteries	no hits
Fonds natuur Nederland	fund nature netherlands	Funds Lotteries
Fonds milieu Nederland	fund environment netherland	Funds Lotteries	saturated after 4 pages
Fonds duurzame landbouw Nederland	fund sustainable farming netherlands	Funds Lotteries
Nederlandse banken	bank netherlands	Banks
Grootste pensioenfonds Nederland	pension fund netherlands main	Pension and insurance funds	Too many parties with too little impact, therefore focus on the biggest
Grootste verzekeringsmaatschappij Nederland	insurance company netherlands main	Pension and insurance funds	Too many parties with too little impact, therefore focus on the biggest
particuliere landeigenaren Nederland	private landowner netherland	Land and estate owners	saturated after 3 pages
landgoedeigenaren	landowner	Land and estate owners
investeerders met agrarische grond	investor agricultural land	Land and estate owners
burgers kopen landbouwgrond	citizens agricultural land acquisition	Land and estate owners; NGOs
Publieke landbouwgrond eigenaren	public agricultural landowner	Land and estate owners
Private landbouwgrond eigenaren	private agricultural landowner	Land and estate owners
Overheid bos	forest government	Land and estate owners
agrarisch bedrijfsadviseur	agricultural business consultant	Farm organizations
Boerenorganisatie Nederland	farmer organization netherland	Farm organizations
boerenvereniging	farmer association	Farm organizations
Boerenvakbond	farmer union	Farm organizations
Boeren natuurvereniging	farmer nature association	Farm organizations; NGOs	including snowball sample from Natuur en milieufederatie utrecht
duurzame boerenvereniging	sustainable farmer association	Farm organizations
boerenfederatie	farmer federation	Farm organizations; NGOs
boeren collectieven	farmer collective	Farm organizations
overzicht supermarktketens nederland	supermarket chain overview netherlands	Value Chains
kunstmestbedrijf nederland	mineral fertilizer company netherlands	Value Chains
Veevoeder nederland	feed netherlands	Value Chains
Zuivel sector Nederland	dairy sector netherladns	Value Chains
groente ketenorganisatie	vegetable chain organization	Value Chains
Groentesector Nederland	vegetable sector organization	Value Chains	saturated after 3 pages
tuinbouw organisatie nederland	horticulture sector organization	Value Chains
tuinbouw keten nederland	horticulture chain netherlands	Value Chains
bloemensector Nederland	floriculture sector netherlands	Value Chains
Zuivelfabrieken Nederland	dairy company netherlands	Value Chains
Horeca vereniging	catering industry	Value Chains
landgoedeigenaren	estate owners	NGOs
stichting landbouw Nederland	agriculture foundation netherlands	NGOs
Keurmerk voedsel	food label	Labels

## Sheet: 1b. Stakeholder inventory
Stakeholder Group	Stakeholder	search term	included	reason	notes	source	pathway	date
Funds Lotteries	Postcodeloterij	loterijen duurzame landbouw nederland						2022-06-03
Funds Lotteries	Postcodeloterij	loterijen natuur nederland	Y	Through the initiative Deltaplan Biodiversiteitsherstel.	Landschappen NL, Natuur&Milieu, Natuurmonumenten, vereniging Nederlands Cultuurlandschap, vogelbescherming, IUCN NL, Goois Natuurreservaat are all Dutch NGOs and associations focused on terrestrial nature, cultural natural heritage and biodiversity which are supported by the Postcode Loterij	https://www.postcodeloterij.nl/goede-doelen/overzicht?tags=Natuur	https://www.samenvoorbiodiversiteit.nl/over-ons/partners > press postcodeloterij button > goede doelen > bekijk goede doelen > filter op: natuur	2022-06-03
Funds Lotteries	Vriendenloterij	loterijen natuur nederland	N	There is only one nature, agri or climate related organization supported, with a limited amount of money	Natuurmonumenten is supported, 297.861 euro in 2021			2022-06-03
Funds Lotteries	Postcodeloterij	loterijen klimaat nederland	Y	See above				2022-06-03
Funds Lotteries	Nationaal Groenfonds	fonds klimaat nederland	Y	see below				2022-06-03
Funds Lotteries	Klimaatfonds	fonds klimaat nederland	N	niche directed towards solar energy projects		https://klimaatfonds.nl/over-ons	klimaatfondsnl > over ons
Funds Lotteries	nationaal groeifonds	fonds klimaat nederland	N	directed towards knowledge and research		https://www.nationaalgroeifonds.nl/over-het-nationaal-groeifonds
Funds Lotteries	Hivos klimaatfonds	fonds klimaat nederland	N	Niche direct towards solar energy projects internationally		https://www.hivosklimaatfonds.nl/	looking at homepage	2022-06-03
Funds Lotteries	Prins bernhardfonds	fonds natuur nederland	Y	see below
Funds Lotteries	Buitenfonds nederland	fonds natuur nederland	N	independent foundation working with Staatsbosbeheer. However raising money for projects from Staatsbosbeheer who is included as another stakeholder. As they make the projects, they will decide on the AECPGs		https://www.buitenfonds.nl/crowdfunding/projecten/page/overbuitenfonds	> over buitenfonds
Funds Lotteries	SBNL natuurfonds	fonds natuur nederland	Y	national fund, aimed towards nature, heritage and landscape run by private actors and farmers		https://www.sbnlnatuurfonds.nl/over-fondsen	https://fondseninnederland.nl/fonds/sbnl-natuurfonds > read about SBNL > go to their website > organisatie > over SBNL natuurfondsen
Funds Lotteries	WWF	fonds milieu nederland						2022-06-03
Funds Lotteries	VSB fonds	fonds milieu nederland	N	directed towards art and society, no direct focus on nature, agrifood or climate		https://www.vsbfonds.nl/mens-maatschappij	mens en maatschappij > scroll to 'doelstellingen'	2022-06-03
Funds Lotteries	anmec	fonds milieu nederland	N	niche for Amsterdam city initiatives		https://anmec.nl/images/files/Fondsen_en_subsidies_voor_lokale_groene_initiatieven_amsterdam.pdf
Funds Lotteries	Deltafonds	fonds milieu nederland	N	directly from national government		https://www.infomil.nl/onderwerpen/lucht-water/handboek-water/wetgeving/waterwet/financiele/deltafonds/
Funds Lotteries	ASN Milieu en Waterfonds	fonds milieu nederland	N	belongs to ASN Bank				2022-06-03
Funds Lotteries	Nationaal Fonds NME	fonds milieu nederland	N	niche fund for nature education		https://fondsnme.nl/over-fonds-nme/	website > Over fonds nme	2022-06-03
Funds Lotteries	SKBL	fonds milieu nederland	N	not a fund but a charity	lists all funds for heritage, looked at the national ones (landelijk) and scanned for relevance	https://www.skbl.nl/erfgoedfondsen/		2022-06-03
Funds Lotteries	Prins bernhardfonds	via https://www.skbl.nl/erfgoedfondsen/	Y	supports nature protection and heritage on a national scale		https://www.cultuurfonds.nl/natuur	through their website > werkterreinen > natuur	2022-06-03
Funds Lotteries	Mondriaanfonds	via https://www.skbl.nl/erfgoedfondsen/	N	focuses on art and cultural heritage, not natural		https://www.mondriaanfonds.nl/over-het-fonds/		2022-06-03
Funds Lotteries	Fondswerving online	fonds milieu nederland	N	Is not a fund, but a partner helping to find subsidies and funds		https://www.fondswervingonline.nl/ons-verhaal	menu > ons verhaal	2022-06-03
Funds Lotteries	Nationaal Groenfonds	fonds duurzame landbouw nederland	Y	This fund focuses on sustainable agriculture, nature protection, climate, landscape	also receives input from national government and advises them	https://www.nationaalgroenfonds.nl/werkterreinen?page=1	website > werkterreinen + website > fondsen	2022-06-03
Funds Lotteries	Agri3fund	fonds duurzame landbouw nederland	N	This fund has a geographical scope outside the Netherlands	Is a cooperation between other SHs	https://agri3.com/investment-strategy/#Sectors	redirected to rabobank > to their own site > investment strategy > geographical scope	2022-06-03
Funds Lotteries	Slimme Vos	fonds duurzame landbouw nederland	N	Is not a fund, but a executive partner		https://slimmevos.nl/projecten/		2022-06-03
Banks	​ABN-Amro Bank	ABN amro bank	Y	They have loans, credits and lease options for business clients in the Netherlands		https://www.abnamro.nl/nl/zakelijk/producten/financieren/index.html?ext=DS3_DB4444_Financieren:NL%20Zakelijk:Googlepaid:Zakelijk%20Lenen_o_S:BR:+Financiering_Financieren+(Phrase)_financieren%20abn-p&extid=DS3:700000001913463:71700000071721008:58700006308110142:43700064492134243&campaign_data=sa360:460968093562::43700064492134243:::CjwKCAjwv-GUBhAzEiwASUMm4jWj1BxZCLw6K6rd4YEuGzTjdzJpBSkWieOhgc7vAe…	Moved to 'Zakelijk' on ABN Amro page and looked at their finance products	2022-06-02
Banks	ASN Bank	ASN bank	Y	They have business finance for sustainable projects		https://www.asnbank.nl/zakelijk/zakelijke-financiering-aanvragen.html	Moved to 'Zakelijk' on ASN page and looked at their finance products	2022-06-02
Banks	Bunq	Bunq	N	Mobile bank that does not offer credit, only payment and saving services		https://nl.bunq.com/business	Moved to 'Zakelijk' on Bunq page and looked at finance options	2022-06-02
Banks	ING Bank	Ing	Y	They have a specific sector page on food&agri, and offer business loans, credits, lease, green finance		https://www.ing.nl/zakelijk/kennis-over-de-economie/uw-sector/food-en-agri/index.html + https://www.ing.nl/zakelijk/financieren/lenen-voor-een-investering/index.html	Moved to 'Zakelijk' on ING page, looked at ondernemen > sector > food&agri	2022-06-02
Banks	Knab	Knab	N	On their finance it only shows factoring and mortgage advice through another partner company		https://www.knab.nl/zakelijk/financiering	zakelijk>financiering>allesoverfinanciering	2022-06-02
Banks	Rabobank	Rabobank	Y	They have special information on entrepeneurship in the agrisector on their website		https://www.rabobank.nl/bedrijven/ondernemen/agrarisch-ondernemen	bedrijven>lening,krediet en lease. Producten>speciaalvoor>agrarisch ondernemen	2022-06-02
Banks	SNS Bank	sns bank	N	Site under construction			the site was under construction	2022-06-02
Banks	Triodos Bank	triodos	Y	Page with information on finance for the food sector. Have finance options in the food sector		https://www.triodos.nl/mkb-voeding	menu>producten>zakelijk lenen	2022-06-02
Banks	van Lanschot	van lanschot bank	N	Seems to be a niche bank for entrepeneurs with large capital. Directed towards other sectors than agrifood		https://www.vanlanschot.nl/voor-wie/ondernemers	voor wie> ondernemers	2022-06-02
Banks	Achmea Bank	achmea bank	N	Redirects to their daughter banks > Centraal beheer			reading home page	2022-06-02
Banks	Aegon bank	aegon bank	N	does not offer finance services to companies		https://www.aegon.nl/zakelijk/	zakelijk	2022-06-02
Banks	NIBC	NIBC agrifood	Y	offers finance to agrifood		https://www.nibc.com/media/1448/nibc-food-agri-policy.pdf	went for this search term as website gave very limited information on which entrepeneurs they finance	2022-06-02
Banks	NN Bank	NN bank	N	does not offer finance services to companies			zakelijk	2022-06-02
Banks	NWB bank	NWB bank	N	only offers finance to public institutions (so indirectly to agrifood)		https://nwbbank.com/public-finance	public finance	2022-06-02
Banks	de Volksbank	volksbank	N	Redirects to their daughter banks > SNS, ASN, Regio		https://www.devolksbank.nl/	onze bankmerken>	2022-06-02
Banks	Anadolubank	Anadolu bank	N	Turkish nichebank		https://www.anadolubank.nl/nl/index.php/ab/content/the-bank	de bank	2022-06-02
Banks	Argenta	Argenta bank	N	Nichebank for housing services		https://www.argenta.nl/	homepage reading about the bank niche	2022-06-02
Banks	Bigbank	bigbank	N	does not offer finance services to companies		https://www.bigbank.nl/	homepage reading about the bank niche	2022-06-02
Banks	Brand New Day	Brand New Day bank	N	niche for private individual		https://new.brandnewday.nl/	homepage reading about the bank niche
Banks	Centraal beheer	-	N	does not offer finance services to companies		https://www.centraalbeheer.nl/zakelijk	zakelijk>producten	2022-06-02
Banks	LeasePlan	leaseplan bank	N	does not offer finance services to companies		https://www.leaseplanbank.nl/	homepage reading about the bank niche	2022-06-02
Banks	Lloyds bank	lloyds bank nederland	N	consumer bank		https://www.lloydsbank.nl/	homepage reading about the bank niche	2022-06-02
Banks	N26	n26 bank	N	does not offer finance services to companies		https://n26.com/en-eu/insurance	financial products	2022-06-02
Banks	Openbank	openbank	N	does not offer finance services to companies		https://www.openbank.nl/	homepage reading about the bank niche	2022-06-02
Banks	Regiobank	regiobank	N				homepage reading about the bank niche	2022-06-02
Banks	Credit Europe bank	credit europe bank	N	does not offer finance services to companies		https://www.crediteurope.nl/	homepage reading about the bank niche	2022-06-02
Banks	Wise	wise bank	N	does not offer finance services to companies		https://wise.com/gb/business/	business	2022-06-02
Banks	GarantiBank	garantibank	N	does not offer finance services to companies		https://garantibank.nl/zakelijke-producten	producten>zakelijke producten	2022-06-02
Banks	Monese	monese bank	N	does not offer finance services to companies		https://monese.com/gb/en/business	business	2022-06-02
Banks	Yapi Kredi Bank	yapi kredi bank	N	niche bank		https://www.yapikredi.nl/en/business-areas	banking services	2022-06-02
Banks	Amsterdam Trade Bank	Amsterdam trade bank	N	bankrupt		https://amsterdamtradebank.com/	commercial banking	2022-06-02
Banks	Revolut	revolut bank	N	does not offer finance services to companies		https://www.revolut.com/en-NL/business/business-account	business	2022-06-02
Banks	Payoneer	payoneer bank	N	niche for other industries		https://www.payoneer.com/industries/	industries	2022-06-02
Banks	DHB bBank	dhb bank	N	Niche market bank for Turkish immigrant population		https://www.dhbbank.nl/over-ons/missie-en-visie	homepage reading about the bank niche	2022-06-02
Banks	Klarna Bank AB	klarna bank	N	does not offer finance services to companies		https://www.klarna.com/nl/	homepage reading about the bank niche	2022-06-02
Banks	Alior Bank	alior bank	N	polish nichebank		https://www.aliorbank.pl/en	homepage reading about the bank niche	2022-06-02
Pension and insurance funds	ABP	Grootste pensioenfonds nederland	Y	Biggest pension fund in 2022		https://www.abp.nl/over-abp/onze-organisatie/wie-we-zijn.aspx		2022-07-14
Pension and insurance funds	Achmea	grootste verzekeringsmaatschappij nederland	Y	Largest insurance company in 2022		https://www.achmea.nl		2022-07-14
Pension and insurance funds	VGZ	grootste verzekeringsmaatschappij nederland	Y	2nd largest insurance company in 2022		www.vgz.nl		2022-07-14
Land and estate owners	Federatie Particulier Grondbezit	particuliere landeigenaren Nederland	Y	On their homepage they describe that they are a association of land owners giving land in tenance to farmers	clicked on first google search result	https://www.grondbezit.nl/over-fpg.html		2022-06-02
Land and estate owners	Groenfonds	landgoedeigenaren	NOT HERE	could not find a specific organisation of estate owners		https://www.nationaalgroenfonds.nl/betrokken-partijen/landgoedeigenaren		2022-06-02
Land and estate owners	Bosgroepen	landgoedeigenaren vereniging, page 3	Y	Cooperative associations of forest owners and nature owners	Followed the google result to Bosgroepen Noord Oost Nederland, clicked to national website			2022-06-02
Land and estate owners	ikfinancierlandbouwgrond.nl	investeerders met agrarische grond	Y	fund that buys farm land of high quality for catlle and crop farmers		https://www.ikfinancierlandbouwgrond.nl/		2022-06-02
Land and estate owners	land van ons	burgers kopen landbouwgrond	Y	citizens collectively buying agricultural land and make sustainable decisions with farmers		https://landvanons.nl/onsplan/		2022-06-02
Land and estate owners	Herenboeren	burgers kopen landbouwgrond	Not here	foundation creating small scale private farms funded by citizens		https://www.herenboeren.nl/over-ons/	> ons plan	2022-06-08
Land and estate owners	Aardpeer	burgers kopen landbouwgrond	Y	buying land collectively to enhance sustainable farming		https://aardpeer.nl/onze-droom/	> over ons	2022-06-08
Land and estate owners	Rijksoverheid	Publieke landbouwgrond eigenaren	N	informational website of the national government		https://www.rijksoverheid.nl/onderwerpen/ruimtelijke-ordening-en-gebiedsontwikkeling/grondbeleid		2022-06-08
Land and estate owners	Kadaster	Publieke landbouwgrond eigenaren	N	it is not a land owner, but an agency		https://www.kadaster.nl/over-ons/het-kadaster/wat-doet-het-kadaster	visit directed page	2022-06-08
Land and estate owners	VBNE	Publieke landbouwgrond eigenaren	N	this is a website from the WUR and proBos giving tools to execute the forest strategy of the national government		https://www.vbne.nl/klimaatslimbosennatuurbeheer/	> redirect to homepage > over ons > het kadaster	2022-06-08
Land and estate owners	Voedsel uit het bos	Publieke landbouwgrond eigenaren	N(ot here)	this is a platform spreading information about food forests	can give information about food forests	https://voedseluithetbos.nl/over-dit-platform/	read homepage	2022-06-08
Land and estate owners	rijkvastgoedbedrijf (RVB)	Private landbouwgrond eigenaren	Y	this is the real estate agency of the national government	this is a public landowner, and it therefore placed under the heading 'publieke landeigenaren'	https://www.rijksvastgoedbedrijf.nl/over-ons	> over > over dit platform	2022-06-08
Land and estate owners	Staatsbosbeheer	Overheid bos	Y	government forestry organization that oversees >270000 hectares of land	Found this one when looking at governments	https://www.staatsbosbeheer.nl/over-staatsbosbeheer	> redirected to homepage > over ons	2022-06-08
Land and estate owners	a.s.r. real estate	Private landbouwgrond eigenaren	Y	a.s.r. owns 42000 hectares of land (mostly agricultural/cropland but also estates)		https://asrrealestate.nl/huren-en-erfpachten/landelijk-vastgoed		2022-06-08
Land and estate owners	rijkvastgoedbedrijf	Private landbouwgrond eigenaren	Not here	this is the real estate agency of the national government	this is a public landowner, and it therefore placed under the heading 'publieke landeigenaren'	https://www.rijksvastgoedbedrijf.nl/over-ons	> pressed google link and read webpage	2022-06-08
Land and estate owners	ABN Amro	Private landbouwgrond eigenaren	N	this report just informed about the land market, not ABN as the owner	this link directed towards a report by the bank	https://www.abnamro.nl/nl/media/Rapport-Grond-om-te-boeren_finaal_tcm16-67824.pdf	> redirected to homepage > over ons	2022-06-08
Farm organization	VAB	agrarisch bedrijfsadviseur	Y	association of farm advisors, represents this group		https://www.vabnet.nl/over-de-vab/wie-zijn-wij.html		2022-06-07
Farm organization	RvO	agrarisch bedrijfsadviseur	N	it is a website from the national government	page that shows all registered farm advisors (as given by VAB). A lot of advisors are member of the VAB, so this party can convey the interests of a large share of the advisors	https://www.rvo.nl/onderwerpen/gemeenschappelijk-landbouwbeleid/erkende-agrarische-bedrijfsadviseurs		2022-06-07
Farm organization		Boerenorganisatie Nederland
Farm organization	LTO Nederland	Boerenorganisatie Nederland	Y	represents over 35000 agri-entrepeneurs (farmers)	cooperation between ZLTO, LO Noord and LLTB	https://www.lto.nl/over-lto/		2022-06-07
Farm organization	ZLTO	Boerenorganisatie Nederland	N	is represented in LTO and local	association of farmers in Zeeland, noord-brabant and Zuid-Gelderland (12.000 farmers)	https://www.zlto.nl/over-ons		2022-06-07
Farm organization	LTO Noord	Boerenorganisatie Nederland	N	is represented in LTO and local	association of farmers in all provinces above the Maas river (22.000 farmers)	https://www.ltonoord.nl/over-lto-noord		2022-06-07
Farm organization	LLTB	Boerenorganisatie Nederland	N	is represented in LTO and local	association of farmers in Limburg province	https://www.lltb.nl/overdelltb		2022-06-07
Farm organization	LTO	boerenvereniging	Y		see above			2022-06-07
Farm organization	ZLTO	boerenvereniging	N		see above			2022-06-07
Farm organization	Terwispel	boerenvereniging	N	very local niche association		https://www.terwispel.info/boerenvereniging/		2022-06-07
Farm organization	NAJK	boerenvereniging	Y	interest group of young farmers, and organization of young farmers	Nederlands agrarisch jongeren kontakt	https://www.najk.nl/over-najk/		2022-06-07
Farm organization	LLTB	boerenvereniging	N		see above			2022-06-07
Farm organization	VV Kockengen	boerenvereniging	N	it is a farm football club		https://www.vvkockengen.nl/277/historie/		2022-06-07
Farm organization	Maashorstboeren	boerenvereniging	N	couldn’t visit website	got a warning that the connection was not safe/stable to visit their website, and it said temporarily closed on google	www.maashorstboeren.nl		2022-06-07
Farm organization	Vereniging Dorpsbelangen Hellum	boerenvereniging	N	this is a local village association, not limited to farmers		https://www.dorpsbelangenhellum.nl/		2022-06-07
Farm organization	LTO	Boerenvakbond	Y		see above			2022-06-07
Farm organization	NMV	Boerenvakbond	Y	sectoral interest group of dairy farmers		https://nmv.nu/		2022-06-07
Farm organization	NAV	Boerenvakbond	Y	sectoral interest group of crop farmers				2022-06-07
Farm organization	Boerennatuur	Boeren natuurvereniging	Y	This is a joint collective of regional collectives that implement agricultural nature and landscape management	of all cooperatives the largest one	https://www.boerennatuur.nl/wat-doen-we/agrarisch-natuur-en-landschapsbeheer/		2022-06-07
Farm organization	boeren met natuur	Boeren natuurvereniging	N	regional party in the middle of Limburg	not in boerennatuur	https://www.boerenmetnatuur.nl/index.php/boeren-met-natuur/wat-doen-wij		2022-06-07
Farm organization	water, land en dijken	Boeren natuurvereniging	N	already represented in boerennatuur, regional party	in boerennatuur	https://www.boerennatuur.nl/collectieven/		2022-06-07
Farm organization	maashorstboeren	Boeren natuurvereniging	N	couldn’t visit website	in boerennatuur, got a warning that the connection was not safe/stable to visit their website, and it said temporarily closed on google	www.maashorstboeren.nl		2022-06-07
Farm organization	boeren van Amstel	Boeren natuurvereniging	N	regional party around Amsterdam	not in boerennatuur, but directed towards meadowbirds	https://www.boerenvanamstel.nl/ons-verhaal/dichtbij-het-verst/		2022-06-07
Farm organization	ANV Hollands Noorden	Boeren natuurvereniging	N	already represented in boerennatuur, regional party	in boerennatuur	https://www.boerennatuur.nl/collectieven/		2022-06-07
Farm organization	Natuurmonumenten	Boeren natuurvereniging	Not here	not a collective but a foundation		https://www.natuurmonumenten.nl/over-natuurmonumenten		2022-06-07
Farm organization	ANOG	Boeren natuurvereniging	N	already represented in boerennatuur, regional party	in boerennatuur	https://www.boerennatuur.nl/collectieven/		2022-06-07
Farm organization	Vockestaert	Boeren natuurvereniging	N	already represented in boerennatuur, regional party	in boerennatuur	https://www.boerennatuur.nl/collectieven/		2022-06-07
Farm organization	t Onderholt	Boeren natuurvereniging	N	regional party in the graafschap	not in boerennatuur	https://www.onderholt.nl/organisatie/		2022-06-07
Farm organization	Het Binnenveld	Boeren natuurvereniging	N	regional party in the Binnenveld	not in boerennatuur	http://www.anvhetbinnenveld.nl/		2022-06-07
Farm organization	Kollektivenberied Fryslan	Boeren natuurvereniging	N	cooperation between 7 Frysian collectives and LTO Noord	not in boerennatuur	https://www.kbf.frl/		2022-06-07
Farm organization	ANV Lingestreek	Boeren natuurvereniging	N	regional party in the Lingestreek	not in boerennatuur	https://anvlingestreek.nl/werkgebied/		2022-06-07
Farm organization	ANV Drenthe	Boeren natuurvereniging	N	already represented in boerennatuur, regional party	in boerennatuur	https://www.boerennatuur.nl/collectieven/		2022-06-07
Farm organization	ANV Camperland	Boeren natuurvereniging	N	regional party in the Ijsseldelta	not in boerennatuur	http://www.anv-camperland.nl/		2022-06-07
Farm organization	ANV Kempenland	Boeren natuurvereniging	N	regional party in Kempenland (Brabant)	not in boerennatuur	https://anvkempenland.nl/		2022-06-07
Farm organization	ANV Brabantse wal	Boeren natuurvereniging	N	regional party in Brabant	not in boerennatuur	https://anvbrabantsewal.nl/		2022-06-07
Farm organization	ANV Drimmelen en Moerdijk	Boeren natuurvereniging	N	regional party in Drimmelen /Moerdijk	not in boerennatuur	https://www.anvdrimmelen.nl/		2022-06-07
Farm organization	De Hollandse Venen	Boeren natuurvereniging	N	already represented in boerennatuur, regional party	in boerennatuur	https://www.boerennatuur.nl/collectieven/		2022-06-07
Farm organization	ANV altena biesbosch	Boeren natuurvereniging	N	regional party in the Biesbosch	not in boerennatuur	https://anv-altenabiesbosch.nl/		2022-06-07
Farm organization	ANV Santvoorde	Boeren natuurvereniging	N	regional party in Zuid Holland	not in boerennatuur	https://www.anv-santvoorde.nl/		2022-06-07
Farm organization	Natuurvereniging Ijsseldelta	Boeren natuurvereniging	N	regional party in the Ijsseldelta	not in boerennatuur	https://natuurverenigingijsseldelta.nl/		2022-06-07
Farm organization	Natuur en milieufederatie Utrecht	duurzame boerenvereniging	N	only represents the province of Utrecht	went to the national website	https://www.nmu.nl/over-ons/		2022-06-07
Farm organization	de natuur en milieufederaties	snowball sample from Natuur en milieufederatie utrecht	Not here	national foundation with provincial departments working on nature and environment	interesting for the foundations section	https://www.natuurenmilieufederaties.nl/over-ons/		2022-06-08
Farm organization	Federatie van Agroecologische boeren	duurzame boerenvereniging	Y	group of agro-ecological farmers	different organizations	http://www.federatieagroecologischeboeren.nl/		2022-06-07
Farm organization	brabantsemilieufederatie	duurzame boerenvereniging	N	part of de natuur en milieufederaties, region brabant		https://www.brabantsemilieufederatie.nl/over-brabantse-milieufederatie/		2022-06-07
Farm organization	Natuur en Milieu Gelderland	duurzame boerenvereniging	N	part of de natuur en milieufederaties, region Gelderland		https://www.natuurenmilieugelderland.nl/over-ons		2022-06-07
Farm organization	Landcooperatie de Hooilanden	duurzame boerenvereniging	N	this is an individual farm who offers citizens to buy land that they will have tenure contracts on	interesting pioneer with tenure contracts!	http://dehooilanden.nl/hooilanden-lancooperatie		2022-06-07
Farm organization	Federatie van Agroecologische boeren	boerenfederatie	Y		see above			2022-06-07
Farm organization	Caring farmers	boerenfederatie	Not here	foundation connecting farmers, consumers, scientists, NGOs and VC		https://caringfarmers.nl/over-ons/		2022-06-07
Farm organization	Boerenraad	boerenfederatie	Y	club of farmers directed towards nature inclusive agriculture		https://boerenraad.nl/aanpak/		2022-06-07
Farm organization	Natuur en milieufederatie Noord Holland	boerenfederatie	N	part of de natuur en milieufederaties, region Noord Holland		https://www.mnh.nl/over-ons/		2022-06-07
Farm organization	Toekomstboeren	boerenfederatie	Y	association of agroecological farmers	part of federatie van agroecologische boeren			2022-06-07
Farm organization	boerennatuur	boeren collectieven	Y		see above			2022-06-07
Farm organization	BIJ12	boeren collectieven	Not here	this is the executive organ of the provincial government	covered in the governments SHs	https://www.bij12.nl/over-bij12/		2022-06-07
Farm organization	kollektievenberied Fryslan	boeren collectieven	N		see above			2022-06-07
Farm organization	ANV Drenthe	boeren collectieven	N		see above			2022-06-07
Farm organization	Vockestaert	boeren collectieven	N		see above			2022-06-07
Farm organization	Agrarisch collectief Krimpenerwaard	boeren collectieven	N	regional party in Zuid Holland		https://www.collectiefkrimpenerwaard.nl/over-ons		2022-06-07
Government	Rijksoverheid	n.a.	Y	relevant to case of the Netherlands	national government	www.rijksoverheid.nl		2022-06-08
Government	Ministerie van Landbouw, natuur en voedselkwaliteit	n.a.	Y	relevant as the ministry concerns agriculture and nature	ministry of agriculture, nature and food quality	www.rijksoverheid.nl	www.rijksoverheid.nl > ministeries	2022-06-08
Government	Waterschappen	n.a.	Y	has policies affecting the agricultural sector	water boards	www.rijksoverheid.nl	www.rijksoverheid.nl > onderwerpen > Klimaat, milieu natuur > waterschappen	2022-06-08
Government	Provincies	n.a.	Y	have policies affecting the agricultural sector	provinces (regional governments)	www.rijksoverheid.nl	www.rijksoverheid.nl > onderwerpen > provincies	2022-06-08
Government	European commission	n.a.	Y	affect the Dutch agricultural sector through the CAP	European government	https://ec.europa.eu/info/food-farming-fisheries/key-policies/common-agricultural-policy_en		2022-06-08
Government	BIJ12	boeren collectieven	Y	this is the executive organ of the provincial government		https://www.bij12.nl/over-bij12/	> over BIJ12	2022-06-08
Value Chain	Albert Heijn	overzicht supermarktketens nederland 2022	Y	> 75 stores	on the date of 3-6-2022			2022-06-03
Value Chain	Aldi	overzicht supermarktketens nederland 2022	Y	> 75 stores	on the date of 3-6-2023			2022-06-03
Value Chain	Plus	overzicht supermarktketens nederland 2022	Y	> 75 stores	on the date of 3-6-2024			2022-06-03
Value Chain	Dagwinkel	overzicht supermarktketens nederland 2022	Y	> 75 stores	on the date of 3-6-2025			2022-06-03
Value Chain	DekaMarkt	overzicht supermarktketens nederland 2022	Y	> 75 stores	on the date of 3-6-2026			2022-06-03
Value Chain	Dirk	overzicht supermarktketens nederland 2022	Y	> 75 stores	on the date of 3-6-2027			2022-06-03
Value Chain	EkoPlaza	overzicht supermarktketens nederland 2022	Y	> 75 stores	on the date of 3-6-2028			2022-06-03
Value Chain	Jumbo	overzicht supermarktketens nederland 2022	Y	> 75 stores	on the date of 3-6-2029			2022-06-03
Value Chain	Lidl	overzicht supermarktketens nederland 2022	Y	> 75 stores	on the date of 3-6-2030			2022-06-03
Value Chain	Spar	overzicht supermarktketens nederland 2022	Y	> 75 stores	on the date of 3-6-2031			2022-06-03
Value Chain	CBL	n/a
Value Chain	Yara	kunstmestbedrijf nederland	Y	has a factory in the Netherlands	world top position in providing mineral fertilizer	https://www.yara.nl/over-yara/yara-in-de-benelux/	over yara > yara in de benelux	2022-06-03
Value Chain	Meststoffen Nederland	kunstmestbedrijf nederland	Y	it is the dutch interest group of the fertilizer sector	both producers and distributors are represented	https://www.meststoffennederland.nl/over-meststoffen-nederland	over meststoffen nederland	2022-06-03
Value Chain	OCI	kunstmestbedrijf nederland	Y	Dutch producer of nitrogen fertilizer		https://www.oci.nl/about/	>about	2022-06-03
Value Chain	Nevedi	Veevoeder nederland	Y	interest group of Dutch livestock feed companies	90 different actors grouped together in the livestock feed sector	https://www.nevedi.nl/vereniging/over-nevedi
Value Chain		Zuivel sector Nederland
Value Chain	NZO	Zuivel sector Nederland	Y	chain organisation of the Dutch dairy sector		https://www.nzo.nl/organisatie/	> organisatie
Value Chain	ZuivelNL	Zuivel sector Nederland	Not here	Dutch dairy organisation		https://www.zuivelnl.org/over-zuivelnl/leden-en-partners	>overige thema's & ZuivelNL>leden
Value Chain		groente ketenorganisatie
Value Chain	Bionext	groente ketenorganisatie	Y	chain organisation biological agriculture and food	whole chain from farmer to consumer	https://bionext.nl/over-bionext/	> over bionext
Value Chain	MVO	groente ketenorganisatie	N	chain organisation oils and fats, the resources for the oils are mostly imported so not procued in the netherlands		https://mvo.nl/kenniscentrum/natuurlijk/andere-olien AND https://mvo.nl/kenniscentrum/natuurlijk/sojaolie AND https://mvo.nl/kenniscentrum/natuurlijk/lijnzaadolie https://mvo.nl/kenniscentrum/natuurlijk/slaolie AND https://mvo.nl/kenniscentrum/natuurlijk/zonnebloemolie	Website > kenniscentrum > natuurlijk > zonnebloemolie (and then clcking on other types of oils in the related subjects section)
Value Chain	Groentenfruithuis	groente ketenorganisatie	Y	chain organisation fruits and vegetables	members represent 80% of total sales fruits and vegetables	https://groentenfruithuis.nl/over-ons	> over ons
Value Chain	Estafette Odin	groente ketenorganisatie	N	supermarket instead of chain organisation		https://www.odin.nl/over-odin/cooperatie/
Value Chain	Groentenfruithuis	Groentesector Nederland	Y		see above			2022-06-07
Value Chain	Tax transport	Groentesector Nederland	N	this is a local logistical company		https://www.taxtransport.nl/about/	> about	2022-06-07
Value Chain	Groentebedrijf Baetsen	Groentesector Nederland	Not here	this is not a VC organisation but a single carrot and celeriac farm company	could be interesting for the farmers section	https://www.versepeen.nl/groentebedrijf-baetsen/	website > groentebedrijf baetsen	2022-06-07
Value Chain	Naktuinbouw	Groentesector Nederland	Not here	autonomous public body. they do work for Dutch vegetable and floriculture producers and inspect for certification	need to find the right place!	https://www.naktuinbouw.nl/groente/keuringen	keuringen > homepage > scroll to this is naktuinbouw	2022-06-07
Value Chain	LTO Nederland	tuinbouw organisatie nederland	N (not here)	it is the entrepreneurial organization for dutch farmers and horticulture, therefore more suited for the producers/farmers SH than VC		https://www.lto.nl/over-lto/lto-nederland/	> over LTO > LTO Nederland	2022-06-07
Value Chain	Glastuinbouw Nederland	tuinbouw organisatie nederland	N	organisation dedicated to horticulture in glasshouses. These are not part of the current study		https://www.glastuinbouwnederland.nl/publiek/home/glastuinbouw/wat-is-glastuinbouw/	> glastuinbouw > wat is glastuinbouw?	2022-06-07
Value Chain	Naktuinbouw	tuinbouw organisatie nederland			see above			2022-06-07
Value Chain	LLTB	tuinbouw organisatie nederland	N (not here)	interest group of farmers in Limburg	Limburgse Land en Tuinbouwbond	https://www.lltb.nl/home	pressed link	2022-06-07
Value Chain	groenpact	tuinbouw keten nederland	N	it is not a chain organisation	works more with knowledge	https://www.groenpact.nl/over-groenpact	> over groenpact	2022-06-07
Value Chain		bloemensector Nederland						2022-06-07
Value Chain	VGB	bloemensector Nederland	Y	association of traders in floriculture products (trade). Partly in full soil	vereniging van groothandelen in bloemkwekerijproducten, I checked whether it only involves glasshouse culture	https://www.vgb.nl/over-de-vgb/	> over de VGB AND > over de sector	2022-06-07
Value Chain	bloemenservice nederland	bloemensector Nederland	N	floral stylist for events		https://www.bloemenservicenederland.nl/annemariehoekstra	> about	2022-06-07
Value Chain	fairtrade nederland	bloemensector Nederland	N	about flower import from other countries	no dutch production	https://www.fairtradenederland.nl/producten/bloemen/		2022-06-07
Value Chain	euroflorist	bloemensector Nederland	N	flower shop (online)		https://www.euroflorist.nl/	homepage browse	2022-06-07
Value Chain	regiobloemist	bloemensector Nederland	N	flower shop (online)		https://www.regiobloemist.nl/	homepage browse	2022-06-07
Value Chain	bloemenbureau	bloemensector Nederland	N	foundation directed at marketing of flowers		https://www.bloemenbureauholland.nl/dit-zijn-we	> dit zijn we	2022-06-07
Value Chain	rick's bloemen	bloemensector Nederland	N	flower shop (online)				2022-06-07
Value Chain	fleurop	bloemensector Nederland	N	flower shop (online)		https://www2.fleurop.nl/		2022-06-07
Value Chain	janfleur bloemenhandel	bloemensector Nederland	N	flower shop (online)				2022-06-07
Value Chain	royal floraholland	bloemensector Nederland	Y	it is a B2B market place for flowers	cooperation of flower growers	https://www.royalfloraholland.com/over-ons?accordion%5Baccordion-tabbable-content-block%5D%5B0%5D=onze-directie&accordion%5Baccordion-tabbable-content-block%5D%5B1%5D=	>over ons > wie we zijn visie en missie	2022-06-07
Value Chain	hooijmanbloemen	bloemensector Nederland	N	flower shop and producer	no VC organization	https://www.hooijmanbloemen.nl/	homepage browse	2022-06-07
Value Chain	bloomon	bloemensector Nederland	N	flower shop (online)		https://www.bloomon.nl/	homepage browse	2022-06-07
Value Chain	vbw	bloemensector Nederland	?	branche organization of florists		https://vbw.nu/	homepage browse	2022-06-07
Value Chain	topbloemen.nl	bloemensector Nederland	N	flower shop (online)		https://topbloemen.nl/	homepage browse	2022-06-07
Value Chain	s zomers	bloemensector Nederland	N	flower shop (online)		https://zomersbloemen.nl/	homepage browse	2022-06-07
Value Chain	bloemen in het gooi	bloemensector Nederland	N	flower shop (online)		https://www.bloemeninhetgooi.nl/bestellen.php	homepage browse	2022-06-07
Value Chain	Ruud Sinnema	bloemensector Nederland	N	flower shop (online)		https://www.ruudsinnema.nl/ruud-sinnema-bloemen/	homepage browse	2022-06-07
Value Chain	NZO	Zuivelfabrieken Nederland	Y		overview of all dairy factory members of NZO	https://www.nzo.nl/organisatie/leden/		2022-06-07
Value Chain	Arla Foods B.V.	from https://www.nzo.nl/organisatie/leden/	N	included through NZO				2022-06-07
Value Chain	Ausnutria	from https://www.nzo.nl/organisatie/leden/	N	included through NZO				2022-06-07
Value Chain	Royal A-ware	from https://www.nzo.nl/organisatie/leden/	N	included through NZO				2022-06-07
Value Chain	Lactalis Leerdammer B.V.	from https://www.nzo.nl/organisatie/leden/	N	included through NZO				2022-06-07
Value Chain	CONO kaaskmakers	from https://www.nzo.nl/organisatie/leden/	N	included through NZO				2022-06-07
Value Chain	Konklijke FrieslandCampina N.V.	from https://www.nzo.nl/organisatie/leden/	N	included through NZO				2022-06-07
Value Chain	Zuivelfabriek de Graafstroom	from https://www.nzo.nl/organisatie/leden/	N	included through NZO				2022-06-07
Value Chain	Kaasmakerij Henri Willig	from https://www.nzo.nl/organisatie/leden/	N	included through NZO				2022-06-07
Value Chain	Hochwald Foods Nederland	from https://www.nzo.nl/organisatie/leden/	N	included through NZO				2022-06-07
Value Chain	Rouveen Kaasspecialiteiten	from https://www.nzo.nl/organisatie/leden/	N	included through NZO				2022-06-07
Value Chain	Vreugdenhill Dairy Foods	from https://www.nzo.nl/organisatie/leden/	N	included through NZO				2022-06-07
Value Chain	Yakult	from https://www.nzo.nl/organisatie/leden/	N	included through NZO				2022-06-07
Value Chain	Coöperatie DOC Kaas U.A.	from https://www.nzo.nl/organisatie/leden/	N	included through NZO				2022-06-07
Value Chain	KHN	Horeca vereniging	Y	branche association of the horeca in the Netherlands, represent restaurants and hotels	koninklijke horeca nederland	https://www.khn.nl/lobby/khn-lobby	> over ons > belangenbehartiging	2022-06-07
Value Chain	Nederlandse Horeca Gilde	Horeca vereniging	Y	collective interest association of horeca-entrepreneurs (mkb)		https://www.horecagilde.nl/over-het-nhg/	> over het NHG	2022-06-07
Value Chain	VCHO	Horeca vereniging	N	niche association for Asian entrepeneurs		https://vcho.nl/over-ons/	> over ons	2022-06-07
Value Chain	FNV Horecabond	Horeca vereniging	N	union protecting employees in horeca, does not make strategic plans for the sector		https://www.fnvhorecabond.nl/	homepage browse	2022-06-07
Value Chain	NVKO	Horeca vereniging	N	niche association for Coptic entrepeneurs in Amsterdam		https://nvko.nl/	homepage browse	2022-06-07
NGOs	Groenfonds	landgoedeigenaren	Not here	covered in tab 1		https://www.nationaalgroenfonds.nl/betrokken-partijen/landgoedeigenaren	Followed the google result to Nationaal Groenfonds>Overzicht betrokken partijen > landgoedeigenaren	2022-06-07
NGOs	Herenboeren	burgers kopen landbouwgrond	Y	foundation creating small scale private farms funded by citizens		https://www.herenboeren.nl/over-ons/	> over ons	2022-06-08
NGOs	Natuurmonumenten	Boeren natuurvereniging	Y	not a collective but a foundation		https://www.natuurmonumenten.nl/over-natuurmonumenten	scroll down on homepage > over natuurmonumenten	2022-06-07
NGOs	de natuur en milieufederaties	snowball sample from Natuur en milieufederatie utrecht	Y	national foundation with provincial departments working on nature and environment		https://www.natuurenmilieufederaties.nl/over-ons/	> over ons	2022-06-08
NGOs	Caring farmers	boerenfederatie	Y	foundation connecting farmers, consumers, scientists, NGOs and VC		https://caringfarmers.nl/over-ons/	> over ons	2022-06-07
NGOs	WWF	stichting landbouw Nederland	Y	Operates on national scale and works on (nature inclusive) agriculture	focuses on dutch agriculture	wwf.nl/wat-we-doen/focus/voedsel/nl-landbouw	home > wat we doen > focus > voedsel > Lees meer over Nederlandse landbouw	2022-07-06
NGOs	Vogelbescherming Nederland	stichting landbouw Nederland	Y	national organisation protecting all bird species living in the wild (also countryside)		https://www.vogelbescherming.nl/docs/c6b7d3ce-47fc-4341-b0ed-2a381a249757.pdf?_ga=2.160285624.422020202.1657179339-299144372.1657179339&_gac=1.116000500.1657179339.CjwKCAjwiJqWBhBdEiwAtESPaF7dpLrryR9nV1w-xzzSOftY_MATCr4VqvdJzJtNMA_e4TxUuSjn0BoC1WUQAvD_BwE	home (scroll down) > organisatie > 'lees heir onze strategie'	2022-07-07
NGOs	Natuur & Milieu	stichting landbouw Nederland	Y	broad nature and climate focus, national scale	focuses on dutch nature preservation	https://natuurenmilieu.nl/over-ons/	home > over ons	2022-07-07
NGOs	IUCN NL	stichting landbouw Nederland	Y	nature organization with a Dutch national policy	Nationale afdeling	https://www.iucn.nl/organisatie/	home > wie wij zijn > over ons	2022-07-07
NGOs	de vlinderstichting	stichting landbouw Nederland	Y	national organisation protecting butterfly species		https://www.vlinderstichting.nl/wat-wij-doen		2022-07-07
NGOs	stichting bloeiend boerenland	x	N	they are sponsored by IVN, natuurfederaties and other featured stakeholders	x	https://bloeiendboerenland.nl/	through deltaplan biodiversiteitsherstel	2022-07-07
NGOs	LandschappenNL	x	Y	national organization working on landscapes and nature	x	https://www.landschappen.nl/wie-we-zijn	through WWf (https://www.wwf.nl/wat-we-doen/actueel/nieuws/natuurorganisaties-steunen-keuzes-stikstof)	2022-07-07
NGOs	IVN	x	Y	organization connecting nature and society through education	x	https://www.ivn.nl/wat-wij-doen	through WWf (https://www.wwf.nl/wat-we-doen/actueel/nieuws/natuurorganisaties-steunen-keuzes-stikstof)	2022-07-07
NGOs	milieudefensie	x	Y	influential dutch climate organization	x	https://milieudefensie.nl/over-ons	through IUCN	2022-07-07
Labels	biologisch	keurmerk voedsel	N	biological produce in EU (EU level)	also mentioned on https://www.consumentenbond.nl/duurzamer-eten/duurzaamheidskeurmerken, SKAL executive foundation	https://www.voedingscentrum.nl/encyclopedie/europees-biologisch.aspx	through the website from voedingscentrum > keurmerken > topkeurmerken	2022-06-08
Labels	demeter	keurmerk voedsel	Y	biological dynamic agriculture in NL	also mentioned on https://www.consumentenbond.nl/duurzamer-eten/duurzaamheidskeurmerken	https://www.voedingscentrum.nl/encyclopedie/demeter.aspx	through the website from voedingscentrum > keurmerken > topkeurmerken	2022-06-08
Labels	EKO	keurmerk voedsel	Y	Dutch biological label	also mentioned on https://www.consumentenbond.nl/duurzamer-eten/duurzaamheidskeurmerken	https://www.voedingscentrum.nl/encyclopedie/eko.aspx	through the website from voedingscentrum > keurmerken > topkeurmerken	2022-06-08
Labels	Beter leven	keurmerk voedsel	N	niche label aimed at animal welfare	also mentioned on https://www.consumentenbond.nl/duurzamer-eten/duurzaamheidskeurmerken	https://www.voedingscentrum.nl/encyclopedie/beter-leven.aspx	through the website from voedingscentrum > keurmerken > topkeurmerken	2022-06-08
Labels	Planet Proof	keurmerk voedsel	Y	environmental label for Dutch produce	also mentioned on https://www.consumentenbond.nl/duurzamer-eten/duurzaamheidskeurmerken	https://www.voedingscentrum.nl/encyclopedie/on-the-way-to-planetproof.aspx	through the website from voedingscentrum > keurmerken > topkeurmerken	2022-06-08
Labels	MSC	keurmerk voedsel	N	fishery	also mentioned on https://www.consumentenbond.nl/duurzamer-eten/duurzaamheidskeurmerken	https://www.voedingscentrum.nl/encyclopedie/msc.aspx	through the website from voedingscentrum > keurmerken > topkeurmerken	2022-06-08
Labels	ASC	keurmerk voedsel	N	fishery not in scope	also mentioned on https://www.consumentenbond.nl/duurzamer-eten/duurzaamheidskeurmerken	https://www.voedingscentrum.nl/encyclopedie/asc.aspx	through the website from voedingscentrum > keurmerken > topkeurmerken	2022-06-08
Labels	SRP	keurmerk voedsel	N	aimed at rice niche (not NL)		https://www.voedingscentrum.nl/encyclopedie/sustainable-rice-platform-srp.aspx	through the website from voedingscentrum > keurmerken > topkeurmerken	2022-06-08
Labels	Fairtrade	keurmerk voedsel	N	mainly aimed at fair working conditions and imported goods	also mentioned on https://www.consumentenbond.nl/duurzamer-eten/duurzaamheidskeurmerken	https://www.voedingscentrum.nl/encyclopedie/fairtrade-max-havelaar.aspx	through the website from voedingscentrum > keurmerken > topkeurmerken	2022-06-08
Labels	RSPO	keurmerk voedsel	N	aimed at palm oil niche (not NL)		https://www.voedingscentrum.nl/encyclopedie/roundtable-on-sustainable-palm-oil-rspo-keurmerk.aspx	through the website from voedingscentrum > keurmerken > topkeurmerken	2022-06-08
Labels	Rainforest alliance	keurmerk voedsel	N	mainly aimed at imported goods	also mentioned on https://www.consumentenbond.nl/duurzamer-eten/duurzaamheidskeurmerken	https://www.voedingscentrum.nl/encyclopedie/rainforest-alliance-certified.aspx	through the website from voedingscentrum > keurmerken > topkeurmerken	2022-06-08
Labels	climate neutral certified	keurmerk voedsel	N	not Dutch, aimed at climate neutral farming		https://www.voedingscentrum.nl/encyclopedie/climate-neutral-certified.aspx	through the website from voedingscentrum > keurmerken > topkeurmerken	2022-06-08

## Sheet: 1c. LobbyPower
The agenda of the Dutch minister of Agriculture (Piet Adema) was checked.
We looked for events during a 3-month timeframe, during the start-up of his reign.
We inventoried visits to and from stakeholders directly related to agriculture.
Week	Stakeholder	Explanation / translation	Stakeholder group
51	biologische winkelvereniging	organic retail organization	mainstream organic
51	bio nederland	organic retail organization	mainstream organic
51	bio huis	organic retail organization	mainstream organic
51	bio next	organic retail organization	mainstream organic
51	NAJK	Young Farmer's organization	conventional
51	LTO	National Farmers Association	conventional
51	Royal aware	Dairy producer representative	conventional
51	Zuivel NL	Dairy producer representative	conventional
51	vertegenwoordiger melkvee	Dairy producer representative	conventional
51	Stadsboerderij heerlijkheid Linde	Urban farm	small-scale
51	Skal biocontrole	Organic label	mainstream organic
51	CEO Royal Friesland Campina	Dairy producer representative	conventional
50	Dierwaardige Veehouderij	Animal welfare initiative	mainstream organic
50	LTO Noord Ledendag	National Farmers Association	conventional
49	no appointments
48	werkbezoek mineral valley	Circular mineral use initiative	initiative - incremental
48	werkbezoek varkenshouder ruben exterkate	conventional pig keeper	mainstream organic
48	werkbezoek 't hoogspel	conventional farm	mainstream organic
48	werkbezoek glastuinbouw	Greenhouse sector representative	mainstream organic
48	interview met CGMV agrariers	Christian farmers organization	mainstream organic
47	Agractie	Mainstream conventional farmers lobby	mainstream organic
47	najk	Young Farmer's organization	mainstream organic
47	LTO	National Farmers Association	mainstream organic
47	NEVEDI	Feed sector representative	mainstream organic
47	Federatie NL Levensmiddelenindustrie	Food sector representative	mainstream organic
47	CNL	unclear
47	Verduurzaming voedsel	Sustainable food systems initiative	initiative - incremental
47	VITAM	catering sector	other
47	Federatie Agro Ecologische Boeren	Agroecological farmer's representative	pioneers
47	Agractie	Mainstream conventional farmers lobby	mainstream organic
47	Transitiecoalitie Voedsel	Sustainable food systems initiative	initiative - incremental
46	Centrale Organisatie Broedeieren en kuikens	poultry breeder representative	conventional
46	Ber NL Pluimveeverwerkende industrie	poultry sector representative	conventional
46	Avined	poultry sector representative	conventional
46	Algemene NL Ver Eierhandelaren	egg sector representative	conventional
46	FDF	Mainstream conventional farmers lobby	conventional
46	LTO	National Farmers Association	conventional
46	najk	Young Farmer's organization	conventional
46	agractie	Mainstream conventional farmers lobby	conventional
45	NAV	Arable Farmer's Union	conventional
45	LTO	National Farmers Association	conventional
45	WO akkerbouw	Arable farmers representative	conventional
45	Cosun	Plant-based food industry	conventional
45	najk	Young Farmer's organization	conventional
44	LTO	National Farmers Association	conventional
44	najk	Young Farmer's organization	conventional
44	agractie	Mainstream conventional farmers lobby	conventional
44	agractie	Mainstream conventional farmers lobby	conventional
44	NL ver aardappelverwerkende industrie	Potato industry	conventional
43	LTO	National Farmers Association	conventional
43	NAJK	Young Farmer's organization	conventional
43	akkerbouwbedrijf Geurt Pouwels Oirle	Arable farmer	conventional
43	agractie	Mainstream conventional farmers lobby	conventional
42	Caring Farmers	Sustainable farmer's organization	initiative - incremental
41	Melkveebedrijf Ard van Veen Bodegraven	Dairy farmer	conventional
40	LTO	National Farmers Association	conventional
40	LTO	National Farmers Association	conventional
40	najk	Young Farmer's organization	conventional

## Sheet: 2a. Desired Change ReadMe
This sheet explains the criteria used to analyse the data for the desired change matrix.
- Visions were written in either Dutch or English.
- Individual visions were excluded, as issues exist with aggregating plural values of diverse individuals (Kenter et al., 2015).
- Visions were always the most recent publication, at least beyond 2018 to prevent outdatedness (introduction last CAP)
- Scope is national level (so for EU policy only documents specifically directed towards national level (NSP)
- Vision of the broad agricultural system (not only biological agriculture e.g.) to
- Multiple sources per SH in case they cover distinctly different and complementing topics
- When a vision addressed an AECPG part of an expectation or external force, rather than normatively, not code a desired change
- The AECPGs included were based on the project call of the CONSOLE project.
Weights:
-mentioned or implied = 1
- central to vision = 2
-unmentioned = 0
For each of the SHs identified in the SH analysis, an estimation is made of the demand for and prioritization of different PGs. This estimation is based on reports, vision statements, policies and other sources published by the mentioned SH.
AECPG	Terms also counted as this AECPG (included)	Assignment (0/1)
Biodiversity (BD)	Species (richness), agrobiodiversity,	· No change if there are no measures/urgence specifically towards biodiversity are mentioned (0)
		· desired in case of enhancement/best case maintenance of species, ecosystem or genetic richness in general, or in case of specific species (meadow birds) (1)
Landscape (LS)	Landscape elements, hedgerows, scenic (NOT nature/natural)	· No change if landscape is just mentioned as a given or nice to have (0)
		· desired in case specific management or increase in landscape elements is expressed (1)
Heritage (HT)	Natural heritage, typical landscape/use	· no change if just mentioned as a given or nice to have (0)
		· desired if action is required to maintain heritage (1)
WQ	Water pollution, clean water	· No change if they want to keep current management, or just mention clean water (not as a point of action) (0)
		· desired if they specifically mention improvement of WQ (1)
AQ	Air pollution, clean air	· No change if they want to keep current management, or just mention clean air (not as a point of action) (0)
		· desired if they specifically mention improvement of AQ (1)
SQ	Soil pollution, erosion, organic matter, water retention capacity	· No change if they want to keep current management, or just mention soil quality (not as a point of action) (0)
		· desired if they specifically mention improvement of SQ or essential function of soil (1)
Quality of products (QP)	High quality products, safe and healthy food, added value	· No change if the SH does not express the need to maintain or improve the QP under future challenges (0)
		· desired in case of prioritization of product quality (1)
Recreation (RC)	Leisure à Walking, biking (not health care)	· No change if no extra/explicit recreation opportunities are desired or mentioned (0)
		· desired in case visions specifically ask for recreational opportunities (1)
Climate regulation (CR)	Climate, emissions (Something is considered CR in case it concerns reducing GHG emissions or storing GHG (so NO adaptation measures only such as plant resilience)	· No change if CC is narrated as a ‘have to’ comply (0)
		· desired if a strong concern of CC and responsibility for (increased) actions on GHG regulation are expressed (1)

## Sheet: 2b. Desired Change Data
							Biodiversity		Landscape		Heritage		Water quality		Air quality		Soil quality		Product quality		Recreation		Climate regulation
Stakeholder group	Stakeholder	Notes / reason of use data source	Pathway (new line for every source)	Date	Type of source	Source	Demand	Weight	Demand	Weight	Demand	Weight	Demand	Weight	Demand	Weight	Demand	Weight	Demand	Weight	Demand	Weight	Demand	Weight	Notes demand and weight
Banks	Rabobank	vision document of Rabobank of future agriculture and horticulture	home > over ons > in het kort > Waar we ons op richten > banking4food> clicked 'meer over onze visie' on previous source and opened the PDF	2022-06-14	report	https://statics.rabobank.com/binaries-processed/toekomstbestendige-land-en-tuinbouw-in-2030-291091564_931128851.pdf	1	1	1	0	0	0	1	1	1	1	1	2	1	2	0	0	1	2
Banks	ABN-amro	related to sustainable food	zakelijk > insights > sectoren en trends > Agrarisch	2022-06-14	web page and report	https://www.abnamro.nl/nl/zakelijk/insights/sectoren-en-trends/agrarisch/de-agrarische-sector-op-weg-naar-paris-proof.html	0	1	0	0	0	0	0	0	0	0	1	1	1	1	0	0	1	2	Biodiversity: nothing beyond adhering to legal requirements
Banks	ASN	related to biodiversity policy	home > over asn >duurzaamheid	2022-06-14	policy biodiversity 2021	https://www.asnbank.nl/over-asn-bank/duurzaamheid/beleidsdocumenten.html	1	2	0	0	0	0	1	1	1	1	1	1	0	0	0	0	1	2
Banks	ASN	related to climate policy	home > over asn >duurzaamheid	2022-06-14	policy climate 2021	https://www.asnbank.nl/over-asn-bank/duurzaamheid/beleidsdocumenten.html	1	1	0	0	0	0	1	1	0	0	0	0	0	0	0	0	1	2
Banks	ING	related to climate policy	home > scroll down > duurzaamheid > duurzaamheidsbeleid > onze standpunten & beleid > Klimaat	2022-06-14	web page	https://www.ing.nl/de-ing/over-de-ing/duurzaamheidsbeleid_ING/onze-standpunten/klimaat/index.html	0	0	0	0	0	0	0	0	0	0	0	0	0	0	0	0	1	2
Banks	ING	related to biodiversity policy	home > scroll down > duurzaamheid > duurzaamheidsbeleid > onze standpunten & beleid > Biodiversiteit > Lees meer over de aanpak van ING met betrekking tot biodiversiteit > ESR policy framework	2022-06-14	web page	https://www.ing.com/Sustainability/Sustainable-business/Biodiversity.htm	1	2	0	0	0	0	1	1	0	0	1	1	0	0	0	0	1	1
Banks	Triodos	their vision on agriculture	googled landbouwvisie triodos > read the letter with agricultural vision to the Dutch government and then looked for the described elaborate document	2022-06-16	pdf	https://www.triodos.de/downloads/vision-paper-foodagriculture-triodos-bank?id=6adb6fbecab5	1	2	1	1	0	0	1	2	0	0	1	2	1	2	0	0	1	2
Banks	Triodos	related to climate policy	home > over triodos bank > energie en klimat	2022-06-14	web page	https://www.triodos.nl/over-triodos-bank/energie-en-klimaat	0	0	0	0	0	0	0	0	0	0	0	0	0	0	0	0	1	2
Banks	Triodos	related to agricultural policy	home > over triodos bank > landbouw en voeding	2022-06-14	web page	https://www.triodos.nl/over-triodos-bank/landbouw-en-voeding	1	2	0	0	0	0	0	0	0	0	1	2	1	2	0	0	0	0
Banks	NIBC	only page dedicated to sustainability	home > over NIBC> duurzaamheid	2022-06-14	web page	https://www.nibc.nl/over-nibc/duurzaamheid/	1	1	0	0	0	0	0	0	0	0	0	0	0	0	0	0	1	1
						Total	7		2		0		5		2		6		4		0		9
Funds	Postcodeloterij	these are the causes they invest their money in in the Netherlands and their focuses. The page with their charities was used to find the organizations and the AECPGs they support, and the jaarrekening was used to find out more about their actual vision and weights to these themes	home > goede doelen > binnenland	2022-06-14	web page	https://www.postcodeloterij.nl/goede-doelen/overzicht?tags=Binnenland en https://www.postcodeloterij.nl/over-ons/regels-en-toezicht/governance-holding/_/attachment/download/f7e80783-d35e-4c24-b7ec-66406954762d:ad6089e8bdf53efb441e32e137d73c328d91741d/Geconsolideerde%20jaarrekening%20HNGDL%202020%20(deponering).pdf	1	1	1	1	1	1	0	0	0	0	0	0	0	0	1	1	1	2
Funds	Prins Bernhardtfonds	these are their areas of investment	menu > werkterreinen > natuur	2022-06-14	web page	https://www.cultuurfonds.nl/natuur	1	2	1	2	1	2	0	0	0	0	0	0	0	0	1	1	0	0
Funds	SBNL natuurfonds	on this page they explain their causes	organisatie > over SBNL natuurfonds	2022-06-14	web page	https://www.sbnlnatuurfonds.nl/over-sbnl-natuurfonds	1	1	1	2	1	2	0	0	0	0	0	0	0	0	1	1	0	0
Funds	WWF NL	focus especially on agriculture in the Netherlands on this page	onze focus > voedsel > landbouw in nederland	2022-06-14	web page	https://www.wwf.nl/wat-we-doen/focus/voedsel/nl-landbouw	1	2	0	0	0	0	0	1		1		1		1		0		1
Funds	WWF NL (through biodiversiteitsmonitor)	on previous source 'biodiversiteitsmonitor' is described as one of WWFs main intiatives in the agricultural sector - this is the conceptual framework of the biodiversiteitsmonitor		2022-06-16	report	https://biodiversiteitsmonitor.nl/docs/rapporten/conceptueel_kader_biodiversiteit_in_de_melkveehouderij_lbi_rapport.pdf	1	2	1	2	1	1	1	1	1	1	1	1	0	1	0	1	1	1
Funds	WWF NL	WWF living planet report Nederland 2020 (nature and agriculture)	home > visie landbouw en natuur > WWF living planet report: Nederlandse natuur in grote problemen > press link	2022-06-16	report	https://www.wwf.nl/globalassets/pdf/lpr/wwf-living-planet-report-nederland-2020-natuur-en-landbouw-verbonden.pdf?c=3.30.4&p%5b3.30.4%5d%5bemailMailingLinkID%5d=22870&p%5b3.30.4%5d%5bemailMailingRecordID%5d=190928&p%5b3.30.4%5d%5bemailMailingID%5d=6675&p%5b3.30.4%5d%5bemailMailingRecordCode%5d=931fmQ3eopSfK2du048E	1	2	1	2	1	2	1	1	1	1	1	1	0	0	0	0	1	1
Funds	Nationaal groenfonds	these are their areas of investment	home > over groenfonds > fondsen > investeringsfonds duurzame landbouw	2022-06-14	web page	https://www.nationaalgroenfonds.nl/fondsen/investeringsfonds-duurzame-landbouw	1	2	0	0	0	0	1	1	0	0	1	2	0	0	0	0	1	2	Air quality: SH aims for reducing nitrogen, but not for air quality reasons
Funds	Nationaal groenfonds	these are their areas of investment	home > over groenfonds > themas > natuur en landschap	2022-06-14	web page	https://www.nationaalgroenfonds.nl/natuur-landschap	1	1	1	2	0	0	0	0	0	0	0	0	0	0	0	0	0	0
						Total	8		6		5		3		2		3		0		3		4
Land/estate owners	FPG	vision on landscape lands	home > actueel > FPG biedt met "boerenlandgoederen" perspectief bij transitie > press hyperlink to vision	2022-06-14	report	https://www.grondbezit.nl/files/fpg_pdfs/Landschapsgronden%20visie%20FPG%20juni%202022.pdf	1	2	1	2	1	2	1	1	0	0	1	1	0	0	1	2	1	1
Land/estate owners	FPG	special platform for soil quality	home > soil4U > manifest & commmunity of practice> click hyperlink 'manifest klimaatrobuuste landgoederen'	2022-06-17	manifest report	https://www.soil4u.nl/wp-content/uploads/2019/09/Manifest-klimaatrobuuste-landgoederen.pdf	1	2	1	1	0	1	1	1	1	1	1	2	1	1	1	2	1	2
Land/estate owners	Bosgroepen	vision on forest management	home > over ons > visie	2022-06-14	web page	https://bosgroepen.nl/visie/	1	1	0	0	1	1	0	0	0	0	0	0	0	0	1	2	0	0	Recreation: by increasing societal value of forests
Land/estate owners	Bosgroepen	particular services on nature	home > over ons > werkveld	2022-06-17	web page	https://bosgroepen.nl/werkveld/	0	0	1	1	1	1	0	0	0	0	0	0	0	0	1	1	0	0
Land/estate owners	ikfinancierlandbouwgrond.nl	cannot find specific information on particular PGs except for the fact that they want to stimulate extensive and sustainable agriculture		2022-06-17	web page	https://ikfinancierlandbouwgrond.nl	0	0	0	0	0	0	0	0	0	0	0	0	1	2	0	0	0	0
Land/estate owners	land van ons	specifically mention combination of crop and livestock	home > ons plan	2022-06-14	web page	https://landvanons.nl/onsplan/	1	2	1	2	0	1	0	0	0	0	1	1	0	0	0	0	0	0
Land/estate owners	aardpeer	page explaining their manifest	home > drop down menu > onze visie	2022-06-20	web page	https://aardpeer.nl/onze-droom/	0	0	0	0	0	0	0	0	0	0	1	2	0	0	0	0	0	0
Land/estate owners	aardpeer	page explaining their manifest	home > drop down menu > samen voor grond manifest	2022-06-20	manifest	https://aardpeer.nl/samenvoorgrond-manifest/	1	2	0	0	0	0	1	1	0	0	1	2	0	0	0	0	1	1
Land/estate owners	RVB	since the RVB is part of the Ministry of Internal Affairs, its vision is set by the vision of thi ministry and no separate argument on PGs are given	Home > alle onderwerpen > terrein- & natuurbeheer	2022-06-20	web page	https://www.rijksvastgoedbedrijf.nl/onderwerpen/natuurontwikkeling-en-natuurbeheer		x	x	x	x	x	x	x	x	x	x	x	x	x	x	x	x	x
Land/estate owners	Staatsbosbeheer	report explaining their plan for resilience	press link on previous source called: Lees hier ons ondernemingsplan ‘Veerkracht en verbinding’.	2022-06-20	report	https://www.staatsbosbeheer.nl/wat-we-doen/prioriteiten-en-doelen	1	1	1	2	1	2	1	1	1	1	1	1	1	1	1	2	1	1
Land/estate owners	a.s.r. real estate	information on their decisions regarding sustainable land management	home > landelijk vastgoed > ASR dutch farmland fund > lees meer	2022-06-14	report	https://asrrealestate.nl/media/dglee0v4/asr-dflf-csr-policy-2022-2024-1.pdf	1	1	1	1	0	0	1	1	1	1	1	2	0	0	0	0	1	2
						Total	7		6		4		5		3		7		3		5		5
Water boards	Unie van Waterschappen	Their statement on sustainability	home > themas > duurzaamheid	2022-06-14	web page	https://unievanwaterschappen.nl/themas/duurzaamheid/	0	0	0	0	0	0	0	0	0	0	0	0	0	0	0	0	1	2
Water boards	Unie van Waterschappen	actions on biodiversity. Deltaplan agrarisch waterbeheer is mentioned on this page	home > themas > biodiversiteit	2022-06-14	web page	https://unievanwaterschappen.nl/themas/biodiversiteit/	1	2	0	0	0	0	1	2	0	0	1	1	0	0	0	0	0	0
Water boards	Unie van Waterschappen	overview of 2021's most important points of view	home > publicaties > browse	2022-06-20	report	https://unievanwaterschappen.nl/wp-content/uploads/2021/11/Standpuntenoverzicht-Unie-van-Waterschappen-2021.pdf	1	1	0	0	0	0	1	2	0	0	1	1	0	0	1	1	1	1
Water boards	Unie van Waterschappen	the nature policy of te water boards is mentioned here	home > waterkwaliteit > natuurbeleid	2022-06-14	web page	https://unievanwaterschappen.nl/waterkwaliteit/agrarische-emissies/	1	1	0	0	0	0	1	2	0	0		0		0		0	0	0
Water boards	waterschap rivierenland	through the website of the Unie van Waterschappen I was directed towards the specific Waterschap Rivier en Land as they posted a 2050 vision. This included explicit AECPGs	home > over het waterschap > missie visie kernwaarden en strategie > heading 'de dingen goed doen'	2022-06-14	report	https://www.waterschaprivierenland.nl/_flysystem/media/watervisie-2050-definitief-lage-resolutie.pdf	1	1	1	1	0	0	1	2	0	0	1	1	0	0	1	1	1	1
Water boards	waterschap Vechtstromen	To see similarities with the previous source	searched watervisie 2050 in Google to see if other water boards had a report do snowball sampling > pressed first result (Vechtstromen)	2022-06-14	report	https://www.vechtstromen.nl/bestuur/watervisie-2050/ (report download)	1	1	1	1	0	0	1	2	0	0	1	1	0	0	1	2	1	1
Provinces	IPO	shows the joint provincial agenda around nature inclusive land use and agriculture. Especially the section 'toekomstbeeld' on page12 is relevant for the analysis	home > themas > vitaal platteland > agenda natuurinclusief	2022-06-20	report	https://www.ipo.nl/media/uspjgllr/contourenschets_agenda_natuurinclusief.pdf	1	2	1	2	1	1	1	2	1	1	1	1	0	1	1	1	1	1	Heritage: expressed as connection to landscape
						Total	6		3		1		6		1		5		0		4		5
Farm organizations	LTO Nederland	document explaining their vision for agriculture in 2030	home > toekomstvisie 2030 (posted on 8 June 2022)	2022-06-15	manifest	https://www.lto.nl/wp-content/uploads/2022/05/LTO-Nederland-Manifest-2022-Persbericht.pdf	1	1	1	1	0	0	1	2	0	1	1	2	1	2	1	1	1	2	Heritage: no plans. Water quality: only plans for water quality. Soil: considered important, but rejection of stricter policies
Farm advisors	VAB	List of expertises regarding sustainability/PGs that farm advisors can have in the BAS register --> might give an indication of priority. Not a real vision on sustainability, just a work strategy	home > search > biodiversiteit > aandachtsgebieden	44727	web page	https://www.vabnet.nl/leden-en-adviseurs/voor-leden/aandachtsgebieden-(bas).html	1	1	1	1	0	0	1	1	1	1	1	1	1	1	0	0	1	1
Farm associations	NAJK	On this page the desires for use of CAP money are described in relation to PGs	home > over NAJK> standpunten>GLB	2022-06-15	web page	https://www.najk.nl/over-najk/standpunten/najk-over-het-glb-na-2020/	1	1	1	1	0	0	1	1	0	0	1	2	0	1	0	0	0	0
Farm associations	NAJK	Vision on the climate issue	home > over NAJK> standpunten>over het klimaat	2022-06-15	web page	https://www.najk.nl/over-najk/standpunten/najk-over-het-klimaat/	0	0	0	0	0	0	0	0	0	0	1	2	1	1	0	0	1	1
Farm unions	NAJK	vision on the dairy sector in 2050 -> erg produciviteitsscenario	home > search > visie 2050	2022-06-20	report	https://www.najk.nl/wp-content/uploads/2021/04/NAJK-3547NB-NAJK-over-de-melkveehouderij-in-2050.pdf	1	1	0	0	0	0	0	0	0	0	1	2	1	1	0	0	1	1
Farm associations	NMV	vision of NMV	home > seach visie > NMVisie	2022-06-20	report	https://nmv.nu/wordpress/wp-content/uploads/2019/02/NMVisie2018-def.pdf	0	1	0	1	0	0	1	1	0	1	1	1	0	0	0	0	1	2
Farm associations	NAV	vision on the future of crop farming	home > Toekomstvisie NAV 2020 > NAV toekomstvisie	2022-06-20	report	http://www.nav.nl/wordpress/wp-content/uploads/2020/06/NAV-toekomstvisie-1.pdf	1	2	1	1	0	0	1	1	1	1	1	1	1	2	0	0	1	2
Farm associations (nature)	Boerennatuur	vision on future agricultural collective	home > search visie > Visie op toekomst agrarische collectieven 2020-2027	2022-06-20	web page	https://www.boerennatuur.nl/actueel/visie-op-toekomst-agrarische-collectieven-2020-2027/	0	0	1	2	0	0	1	2	0	0	1	2	0	0	0	0	0	0
Farm associations (nature)	Boerennatuur	position paper on nature inclusive agriculture	home > wat we doen > natuur inclusieve landbouw > press link 'duidelijke stelling'	2022-06-20	position paper	https://www.boerennatuur.nl/wp-content/uploads/2017/02/Positionpaper-Natuurinclusieve-landbouw-BoerenNatuur.pdf	1	2	1	2	1	2	1	1	1	1	1	1	0	0	0	0	1	1
Farm associations (nature)	Biohuis, Caring Farmers, Federatie van Agro-ecologische Boeren (BD-Vereniging, Bio-Tuinders Vereniging, Bio-Vegan Netwerk, CSA Netwerk Nederland, Vereniging Toekomstboeren), Herenboeren Nederland	They together published a plan (groenboerenplan) for a large transition in the agricultural sector + interview done with someone from Toekomstboeren	Visiting the page of Toekomstboeren > news item on the Groenboerenplan	2022-07-08	web page + interview	https://toekomstboeren.nl/groenboeren/	1	2	1	1	1	1	1	2	1	1	1	2	1	1	0	0	1	2
Farm associations (nature)	Federatie agroecologische boeren	manifest on reasons to change to agroecological farm systems	home > meest recente berichten > Manifest voedselvisie	2022-06-20	manifest	http://www.federatieagroecologischeboeren.nl/2022/03/07/manifest-voedselvisie/	1	1	1	1	1	2	1	1	0	0	1	1	1	2	1	1	1	2
						Total	8		8		3		9		4		11		7		2		9
National government	Ministry LNV	realisatieplan kringlooplandbouw	rijksoverheid.nl > Klimaat, milieu en natuur > Landbouw en tuinbouw > groeien naar morgen > wat is kringlooplandbouw > visie LNV: waardevol en verbonden	2022-06-21	report	https://open.overheid.nl/repository/ronl-131789fb-29dd-4d3e-b541-32b22d204b5a/1/pdf/LNV%20Realisatieplan_Juni_2019_WEB.pdf	1	1	1	1	0	1	1	1	1	1	1	2	1	1	0	0	1	1	Heritage: pilots about cultural heritage exist but no specific action. Soil - weight: "a healthy soil is the basis"
National government	Rijksoverheid (LNV)	Kamerbrief juni 2022	rijksoverheid.nl > Klimaat, milieu en natuur > Landbouw en tuinbouw > Perspectieven voor agrarische ondernemers	2022-06-21	letter to parliament		1	2	1	1	1	2	1	2	1	1	1	2	1	1	1	1	1	1
National government	RvO, IPO, unie van waterschappen	concept NSP --> they mention specific PGs that agricuktyre can deliver	google search: european commission reaction to nsp netherlands > press CAP strategic plans > scroll to published CAP strategic plans > Netherlands > samenvatting nationaal strategisch plan	2022-06-21	Concept NSP of the net CAP 2023	https://www.toekomstglb.nl/documenten/publicaties/2021/12/03/concept-nationaal-strategisch-plan	1	2	1	1	1	2	1	1	1	1	1	2	1	1	1	1	1	2
National government	Rijksoverheid (LNV) + provincies	bossenstrategie	google search: bossenstrategie > Uitwerking ambities en doelen landelijke Bossenstrategie en beleidsagenda 2030 (government website) > pdf download link	2022-07-14	policy plan on forestry	https://open.overheid.nl/repository/ronl-d6ac7db2-0d36-45b0-9507-f76638a48c0d/1/pdf/Bos%20voor%20de%20toekomst_Uitwerking%20ambities%20en%20doelen%20landelijke%20Bossenstrategie%20en%20beleidsagenda%202030.pdf	1	2	1	2	0	1	1	1	0	1	1	1	0	0	1	2	1	2
European government	European commission	reaction to the national strategic plans of the Netherlands		2022-06-21	formal reaction to government	Ref.Ares(2022)2419738	1	2	1	1	1	1	1	2	1	2	0	0	1	1	0	0	1	2
						Total	5		5		3		5		4		4		4		3		5
Value chain	Albert Heijn	sustainability report from 2020	google search: visie albert heijn duurzaamheid > duurzaamheidsverslag 2020 - Albert Heijn	2022-06-21	report	https://static.ah.nl/binaries/ah/content/assets/ah-nl/core/about/duurzaamheid/duurzaamheidsverslag-2020-ah.pdf	1	2	0	0	0	0	1	1	0	0	1	2	1	2	0	0	1	2
Value chain	Aldi	their vision on what they should contribute to SDGs	home > duurzaamheid bij ALDI > eigen bodem >Press:Wat ALDI verstaat onder nationale, regionale en lokale herkomst, kun je lezen in dit document.	2022-06-21	report	https://www.aldi.nl/content/dam/aldi/netherlands/responsibility/our-understanding/cr-policy/ALDI_Nord_Niederlande_SDG.pdf.res/1519732078234/ALDI_Nord_Niederlande_SDG.pdf	1	1	0	0	0	0	1	1	0	0	0	0	0	0	0	0	1	1
Value chain	Dagwinkel
Value chain	EkoPlaza	their vision	home > scroll down > Over Ekoplaza	2022-08-08	web page	https://www.ekoplaza.nl/nl/over-ekoplaza	1	2	0	0	1	1	1	2	0	0	1	2	1	2	0	0	1	2
Value chain	Jumbo	on the way to planet proof 100% Nederlandse groente en fruit, in 2022 ook nog alleen maar duurzamere zuivel	home > duurzaamheid > milieu	2022-08-08	web page	https://www.jumbo.com/inspiratie/duurzaamheid/milieu/duurzaam-assortiment en https://www.jumbo.com/inspiratie/duurzaamheid/zuivel	1	1	1	1	0	0	1	1	1	1	0	0	1	1	0	0	1	1
Value chain	Lidl	their sustainability approach	home > duurzaamheid > duurzaam assortiment	2022-06-22	web page	https://corporate.lidl.nl/duurzaamheid/duurzaamassortiment	1	2	0	0	0	0	1	2	0	0	0	0	1	1	0	0	1	2
Value chain	CBL		home > themas > duurzaamheid > kringlooplandbouw > open brief aan minister schouten	2022-06-22	letter to LNV	https://www.cbl.nl/app/uploads/2019/05/Kringlooplandbouw.pdf	1	1	0	0	0	0	0	0	0	0	0	0	1	1	0	0	1	1
Value chain	Superunie	annual report sustainable trade 2020		2022-06-22	annual report	https://www.superunie.nl/app/uploads/2021/04/Superunie-Jaarverslag-Duurzame-Handel-2020-2.pdf	0	0	0	0	0	0	0	0	1	1	1	1	1	2	0	0	1	2
Value chain	Superunie	their corporate sustainability policy and intentions	home > governance > Corporate Sustainability Policy	2022-06-22	sustainability policy	https://www.superunie.nl/app/uploads/2021/03/Sustainability-Policy-Superunie.pdf	0	0	0	0	0	0	0	0	0	0	0	0	1	2	0	0	1	2
Value chain	Yara	future vision of Yara	home >	2022-06-22	report	https://www.yara.nl/contentassets/6ca92ab7997f4f3faa50fd9ada6d6855/2210781-duurzaamheidsverslagsite.pdf/	0	0	0	0	0	0	0	0	0	0	0	0	0	0	0	0	1	2
Value chain	Meststoffen Nederland	their vision on the future of fertilizer	home > kunstmest 4.0	2022-06-22	report	https://onlinetouch.nl/meststoffennederland/kunstmest-4-dot-0?html=true#/18/	1	1	0	0	0	0	1	1	1	1	1	1	0	0	0	0	0	1
Value chain	OCI	their vision on food	home > sustainability > our environment > annual report | home > sustainability > our stewardship > feed the world	2022-06-22	annual report and sustainability report	https://www.oci.nl/media/1784/feed-the-world.pdf and https://www.oci.nl/media/1902/oci-2020-annual-report.pdf	0	1	0	0	0	0	1	1	0	0	1	2	0	0	0	0	1	2
Value chain	NEVEDI	2020-2025 vision	home > vereniging > NEVEDI-visie 2020-2025 … > press link	2022-06-22	report	https://assets.nevedi.nl/p/229376/none/Nevedi-visie%202020-2025%20'Voer%20voor%20ketensamenwerking'(1).pdf	1	2	0	0	0	0	0	0	0	0	0	0	1	2	0	0	1	2
Value chain	NZO	vision for changes towards 2030, written in 2018	home>standpunten duurzaam> download report (Rapport | Klimaatverantwoorde zuivelsector in Nederland)	2022-07-04	report	https://www.nzo.nl/media/uploads/2018/07/NZO-Rapport-Klimaatverantwoorde-zuivelsector-in-Nederland-december-2018.pdf	1	1	0	0	1	1	0	0	0	0	1	1	0	0	0	0	1	2
Value chain	Bionext	annual report of 2021 describing their goals relating to different PGs	home > jaarverslagen > 2021	2022-07-04	annual report	https://bionext.nl/application/files/4716/5459/6999/BIONEXT_JAARVERSLAG_2021_spreads.pdf	1	2	0	0	0	0	0	0	0	0	1	1	1	2	0	0	1	2
Value chain	Groentenfruithuis	Page with vision and goals for sustainable agriculture	home > de sector > duurzaamheid	2022-07-04	web page	https://groentenfruithuis.nl/duurzaamheid	1	2	0	0	0	0	0	0	0	0	0	0	0	0	0	0	1	2
Value chain	VGB	Does not really have their own vision, in the sustainability section, they mention a platform that they are part of together with other SHs, but not their own information						x	x	x	x	x	x	x	x	x	x	x	xx	x	x	x	x	x
Value chain	RoyalFlora Holland	their themes related to sustainability	home > over ons > strategische thema's > duurzaamheid	2022-07-04	web page	https://www.royalfloraholland.com/over-ons/strategische-themas/duurzaamheid	0	0	0	0	0	0	0	0	0	0	0	0	1	2	0	0	1	2
Value chain	RoyalFlora Holland	they suggested biodiversity so I browsed the website a bit more and found their specific commitments	Home > search: biodiversiteit > Biodiversiteit in beeld bij Royal FloraHolland	2022-07-04	web page	https://www.royalfloraholland.com/nieuws-2021/week-40/biodiversiteit-in-beeld-bij-royal-floraholland	1	1	0	0	0	0	0	0	0	0	0	0	0	0	0	0	0	0
Value chain	KHN	this document lays out the policy plan	Home > over ons > statuten en reglementen > KHN beleidsplan: koers 2022-20224	2022-07-04	web page	https://cdn.khn.nl/downloads/20211214_KHN-Beleidsplan-2022-2024.pdf en https://www.khn.nl/standpunten/duurzaamheid-1	0	0	0	0	0	0	0	0	0	0	0	0	1	2	0	0	1	1
Value chain	Nederlandse horecagilde	no data found		2022-07-04			0	0	0	0	0	0	0	0	0	0	0	0	0	0	0	0	0	0
						Total	12		1		2		7		3		7		11		0		16
NGO/NPO	Groenfonds	shows their vision on what to invest in	home > over groenfonds > wat doen wij | home > over groenfonds > thema's > duurzame landbouw	2022-07-06	web page	https://www.nationaalgroenfonds.nl/over-groenfonds/visie en https://www.nationaalgroenfonds.nl/duurzame-landbouw	1	1	1	1	0	0	1	1	1	1	1	1	0	0	1	1	0	0
NGO/NPO	Herenboeren	their conceptual framework	home > de Herenboerderij	2022-07-06	web page	https://www.herenboeren.nl/de-herenboerderij/onze-3-pijlers-en-7-uitgangspunten/	1	2	1	1	0	0	1	2	0	0	1	2	0	0	0	0	0	0
NGO/NPO	Natuurmonumenten	their vision statement and themes	home > waar we voor staan > visie | '' > actuele thema's	2022-07-06	web page	https://www.natuurmonumenten.nl/visie	1	2	1	2	1	2	1	2	0	0	0	0	0	0	0	0	1	2
NGO/NPO	Natuurmonumenten	their annual report from 2021	home > waar we voor staan > jaarverslagen> 2021	2022-07-06	web page	https://www.natuurmonumenten.nl/jaarverslag-2021	1	2	0	0	1	2	0	0	0	0	0	0	0	0	1	2	1	2
NGO/NPO	Natuur en Milieufederaties	multiple year strategy 2021-2026	home > over ons > downloads	2022-07-06	report	https://www.natuurenmilieufederaties.nl/wp-content/uploads/2021/04/NMFs_Meerjarenstrategie-2021-2026.pdf	1	2	1	1	0	0	0	0	0	0	0	0	1	1	0	0	1	2
NGO/NPO	Caring Farmers	a plan with 10 recommendatins for transitiong to more sustainable agriculture in the Netherlands	home >	2022-07-06	report	https://caringfarmers.nl/wp-content/uploads/2022/07/Groenboerenplan-6-juli-2022.pdf	1	2	0	0	0	0	1	1	0	0	1	2	1	1	0	0	1	2
NGO/NPO	WWF	Their statement on nature inclusive agriculture in the Netherlands	home > wat we doen > focus > voedsel > Lees meer over Nederlandse landbouw	2022-07-06	web page	https://www.wwf.nl/wat-we-doen/focus/voedsel/nl-landbouw	1	2	0	0	0	0	1	1	1	1	1	1	0	0	0	0	0	0	climate regulation: mentioned, but not for agriculture
NGO/NPO	Natuur & Milieu	Their vision for 2022-2025	home > over ons > onze meerjarenvisie	2022-07-07	report	https://natuurenmilieu.nl/app/uploads/NM_Meerjarenvisie_.pdf	1	2	0	0	0	0	1	1	1	1	1	1	0	0	1	1	1	2
NGO/NPO	Vogelbescherming nederland	their strategy for meadow bird preservation	home (scroll down) > bescherming > wat wij doen > onze boerenlandvogels > wat doet vogelbescherming nederland	2022-07-07	web page	https://www.vogelbescherming.nl/bescherming/wat-wij-doen/onze-boerenlandvogels/wat-doet-vogelbescherming-nederland-	1	2	0	0	0	0	0	0	0	0	1	1	0	0	0	0	0	0
NGO/NPO	IUCN NL	multi year strategy focused on the Netherlands	home> wie wij zijn > over ons > onze strategie voor 2020-2024 > download	2022-07-07	report	https://www.iucn.nl/app/uploads/2021/02/iucn_nl_strategy_2020-20241.pdf	1	2	1	2	1	1	0	0	0	0	0	0	0	0	0	0	0	0
NGO/NPO	Vlinderstichting	their specific statements on agriculture	home > wat wij doen > vlinders beschermen > natuurinclusieve landbouw stimuleren	2022-07-07	web page	https://www.vlinderstichting.nl/wat-wij-doen/vlinders-beschermen/natuurinclusieve-landbouw-stimuleren/	1	2	0	0	0	0	1	1	0	0	1	1	0	0	0	0	1	1
NGO/NPO	LandschappenNL	position paper on agriculture by 2030	home > wat we doen > standpunten > natuurinclusieve landbouw	2022-07-07	position paper	https://www.landschappen.nl/uploads/position-paper-landbouw-landschappennl-april-2021.30b1e3.pdf	1	1	1	2	1	2	1	1	1	1	1	1	0	0	0	0	0	0	recreation: mentioned, but not elaborated
NGO/NPO	IVN	multiple year strategy 2021-2025	home > wat wij doen > missie en visie > IVN meerjarenvisie 2021-2025	2022-07-07	report	https://www.ivn.nl/file/108749/download?token=UnoAGOVi	1	2	0	0	1	1	0	0	0	0	0	0	0	0	1	2	0	0
NGO/NPO	Milieudefensie	Zijn heel impliciet in hun taal, gaan niet echt in op specifieke PGs behalve broeikasgasreductie op website. Maar in dit verslag wel	home > osearch: toekomstvisie landbouw > landbouwtransitiefounds: in 10 jaar naar een 100% biologische veehouderij	2022-07-07	report	https://milieudefensie.nl/actueel/landbouwtransitiefonds/@@download/file/Factsheet%20Landbouwtransitiefonds.pdf	1	1	0	0	0	0	1	1	1	1	1	1	1	1	0	0	1	2	air quality: odour nuisance mentioned
						Total	14		6		5		9		5		9		3		4		7
Labels	Demeter		home > onze kernwaarden	2022-07-11	web page	https://www.stichtingdemeter.nl/nieuws/116/groenboerenplan-aangeboden-aan-ministers-staghouwer-en-van-der-wal, https://www.stichtingdemeter.nl/waarde, https://www.stichtingdemeter.nl/levende-bodem-voor-mens-en-planeet	1	2	0	0	1	1	1	1	1	1	1	2	1	2	0	0	1	1
Labels	EKO	shows their efforts and priorities in public goods	home > wat is eKO > Lees hier meer over de impact van EKO op duurzaamheid(click link)	2022-07-11	report	https://eko-keurmerk.nl/assets/img/uploads/Impact-EKO-Keurmerk.pdf	1	2	1	1	0	0	1	1	1	1	1	1	1	2	0	0	1	1
Labels	on the way to planet proof	their ambitions	home > over het keurmerk > ambitie	2022-07-11	web page	https://www.planetproof.eu/over-het-keurmerk/ambitie/	1	2	1	2	0	0	1	2	0	0	1	2	0	0	0	0	1	2
						Total	3		2		1		3		2		3		2		0		3
Pension funds	ABP	their investment policy (CSR)	home > Over ABP > Duurzaam en verantwoord beleggen >Ons beleid	2022-07-14	report	https://www.abp.nl/images/dvb-beleid-abp.pdf	0	1	0	0	0	0	0	0	0	0	0	1	0	0	0	0	1	2	biodiversity: problem mentioned, butunot elaborated.
Pension funds	Achmea	their investment policy (CSR)	home > duurzaamheid > Achmea’s verantwoord beleggingsbeleid (hyperlink)	2022-07-14	report	https://www.achmea.nl/-/media/achmea/documenten/duurzaam/verantwoord-beleggen/achmeas-verantwoord-beleggenbeleid.pdf	1	2	0	0	0	0	0	0	0	0	1	1	0	0	0	0	1	2
Pension funds	VGZ	their investment policy (CSR)	home: search duurzaamheid > Zo beleggen wij duurzaam	2022-07-14	report	https://www.vgz.nl/-/media/project/websites/vgz/vgz-website/site-documents/duurzaamheid/r234843-2021112-brochure-strategisch-beleggingsbeleid.pdf	0	1	0	0	0	0	0	0	0	0	0	0	0	0	0	0	1	2
						Total	1		0		0		0		0		1		0		0		3
citizens	total				Eurobarometer	described in methods section	1	1	0.5	1	0.5	1	0	1	1	1	0	1	1	2	1	1	1	1
citizens	men				Eurobarometer	described in methods section	1	1	0.5	1	0.5	1	0	1	1	1	0	1	1	2	1	1	1	1
citizens	women				Eurobarometer	described in methods section	1	1	0.5	1	0.5	1	0	1	1	1	0	1	1	1	1	1	1	1
citizens	left				Eurobarometer	described in methods section	1	2	1	1	0.5	1	0	1	1	2	0	1	1	1	1	1	1	2
citizens	centre				Eurobarometer	described in methods section	1	1	0.5	1	1	1	0	1	0.5	1	0	1	1	2	1	1	1	1
citizens	right				Eurobarometer	described in methods section	1	1	0.5	1	0.5	1	0	1	0.5	1	0	1	1	2	0.5	1	0.5	1
citizens	young (15-24)				Eurobarometer	described in methods section	1	1	0.5	1	0.5	1	0	1	1	2	0	1	0.5	1	1	1	1	2
citizens	young adult (25-39)				Eurobarometer	described in methods section	1	1	0.5	1	0	1	0	1	1	1	0	1	1	2	1	1	1	1
citizens	senior adult (40-54)				Eurobarometer	described in methods section	1	1	0.5	1	0.5	1	0	1	0.5	1	0	1	1	1	1	1	1	1
citizens	senior (55+)				Eurobarometer	described in methods section	1	1	0.5	1	1	1	0	1	1	1	0	1	1	1	1	1	1	1
citizens	rural				Eurobarometer	described in methods section	1	1	0	1	0.5	1	0	1	0.5	1	0	1	1	2	1	1	1	1
citizens	small/mid size town				Eurobarometer	described in methods section	1	1	0.5	1	0.5	1	0	1	1	1	0	1	1	1	1	1	1	1
citizens	large town				Eurobarometer	described in methods section	1	1	1	1	0.5	1	0	1	1	2	0	1	1	2	1	1	1	1
						Total	13		12		12		0		13		0		13		13		13

## Sheet: 2c. Desired Change Summary
Summary statistics												Table 2 in paper
Counts and averages		Bio-diversity	Land-scape	Heritage	Water quality	Air quality	Soil quality	Quality of products	Recre-ation	Climate regulation		Stakeholder group	N	Bio-diversity	Land-scape	Heritage	Water quality	Air quality	Soil quality	Quality of products	Recre-ation	Climate regulation
Total		75	43.5	28	47	36	49	43.5	31.5	70.5
Total banks	n = 6	0.833333	0.333333	0	0.666667	0.333333	0.833333	0.5	0	1		Banks	6	0.83 (0.17)	0.33 (0.21)	0 (0)	0.67 (0.21)	0.33 (0.21)	0.83 (0.17)	0.5 (0.22)	0 (0)	1 (0)
Total funds	n =5	1	1	0.8	0.4	0.2	0.4	0	0.6	0.6		Funds	5	1 (0)	1 (0)	0.8 (0.2)	0.4 (0.24)	0.2 (0.2)	0.4 (0.24)	0 (0)	0.6 (0.24)	0.6 (0.24)
Total land owners	n = 6	1	0.833333	0.5	0.666667	0.5	0.833333	0.333333	0.5	0.666667		Landowners	6	1 (0)	0.83 (0.17)	0.5 (0.22)	0.67 (0.21)	0.5 (0.22)	0.83 (0.17)	0.33 (0.21)	0.5 (0.22)	0.67 (0.21)
Total VC	n = 18	0.666667	0.0555556	0.111111	0.388889	0.166667	0.388889	0.555556	0	0.833333		Value Chain	18	0.67 (0.11)	0.06 (0.06)	0.11 (0.08)	0.39 (0.12)	0.17 (0.09)	0.39 (0.12)	0.56 (0.12)	0 (0)	0.83 (0.08)
Total governments	n = 7	1	0.857143	0.571429	1	0.714286	0.857143	0.571429	0.714286	1		Governments	7	1 (0)	0.86 (0.14)	0.57 (0.2)	1 (0)	0.71 (0.18)	0.86 (0.14)	0.57 (0.2)	0.71 (0.18)	1 (0)
Total NGOs	n =13	1	0.461538	0.307692	0.692308	0.384615	0.692308	0.230769	0.307692	0.461538		NGOs	13	1 (0)	0.46 (0.14)	0.31 (0.13)	0.69 (0.13)	0.38 (0.14)	0.69 (0.13)	0.23 (0.12)	0.31 (0.13)	0.46 (0.14)
Total labels	n = 3	1	0.666667	0.333333	1	0.666667	1	0.666667	0	1		Labels	3	1 (0)	0.67 (0.33)	0.33 (0.33)	1 (0)	0.67 (0.33)	1 (0)	0.67 (0.33)	0 (0)	1 (0)
Total Pension funds	n = 3	0.333333	0	0	0	0	0.333333	0	0	1		Pension funds	3	0.33 (0.33)	0 (0)	0 (0)	0 (0)	0 (0)	0.33 (0.33)	0 (0)	0 (0)	1 (0)
Total farm groups	n = 9	0.8	0.75	0.3	0.9	0.4	0.9	0.7	0.2	0.9		Farmer organizations	9	0.8 (0.11)	0.75 (0.11)	0.3 (0.16)	0.9 (0)	0.4 (0.17)	0.9 (0)	0.7 (0.14)	0.2 (0.14)	0.9 (0)
Total citizens	n = 13	1	0.538462	0.538462	0	0.846154	0	0.961538	0.961538	0.961538		Citizens	13	1 (0)	0.54 (0.07)	0.54 (0.07)	0 (0)	0.85 (0.07)	0 (0)	0.96 (0.04)	0.96 (0.04)	0.96 (0.04)
	SEM	Bio-diversity	Land-scape	Heritage	Water quality	Air quality	Soil quality	Quality of products	Recre-ation	Climate regulation
SEM		0.0339495	0.0511251	0.0481539	0.0544918	0.0529825	0.0541145	0.0545192	0.0528009	0.0398656
Total banks		0.166667	0.210819	0	0.210819	0.210819	0.166667	0.223607	0	0
Total funds		0	0	0.2	0.244949	0.2	0.244949	0	0.244949	0.244949
Total land owners		0	0.166667	0.223607	0.210819	0.223607	0.166667	0.210819	0.223607	0.210819
Total VC		0.110702	0.0571662	0.078278	0.119572	0.0926198	0.119572	0.119572	0	0.078278
Total governments		0	0.142857	0.202031	0	0.184428	0.142857	0.202031	0.184428	0
Total NGOs		0	0.14391	0.133235	0.133235	0.140442	0.133235	0.121626	0.133235	0.14391
Total labels		0	0.333333	0.333333	0	0.333333	0	0.333333	0	0
Total Pension funds		0.333333	0	0	0	0	0.333333	0	0	0
Total farm groups		0.105409	0.111803	0.158114	0	0.166667	0	0.139443	0.139443	0
Total citizens		0	0.0684428	0.0684428	0	0.0666173	0	0.0384615	0.0384615	0.0384615

## Sheet: 2d. Citizen SHs ReadMe
Citizen's demand for AECPGs was derived from the following Eurobarometer questions. Eurobarometers surveyed since 2015 were scanned for questions applicable to the AECPGs of this study. This table summarizes the relevant questions, it source, and the AECPG(s) to which the questions applied. Data was downloaded from https://data.europa.eu/data/datasets. The sheet "Citizen SHs data" summarizes the …
Question	Question - Short	Eurobarometer (vol. C – NL)	Question ID	Year	AECPG
Do you think that, over the last 10 years, the air quality in (OUR COUNTRY) has …? Answers: improved, stayed the same, deteriorated, don't know	AQ Change	88.1	D16	2017	Air quality
Are farmers doing too much, doing about the right amount or not doing enough to promote good air quality in (OUR COUNTRY)?	AQ farmer action	92.1	C5.2	2019	Air quality
Please pick the four environmental issues which you consider the most important. (MAX. 4 ANSWERS out of the following: Decline or extinction of species and habitats, and of natural ecosystems, Shortage of water, Frequent droughts or floods, Pollution of rivers, lakes and ground water, Marine pollution, Air pollution, Noise pollution, Climate change, Growing amount of waste, Agricultural pollution…	1/4 most imp env issues	88.1	D2	2017	Climate regulation, Soil, air and water quality, biodiversity
Which of the following objectives should be given top priority in a European Green Deal, a set of measures to protect the environment and fight climate change? (MAX. 4 ANSWERS out of the following: Answers: Introducing a tax on products imported from third countries that have lower climate policy standards than the EU, Moving towards a zero-pollution ambition, Fighting against plastic waste and b…	Green Deal priority	96.3	B5	2022	Climate regulation, biodiversity, quality of products
Are any of the following a significant problem in the area where you live? Dilapidated buildings, Noise pollution, Heavy traffic, Water pollution, Air pollution, Soil pollution, Heat waves, Floodings, Droughts, Lack or loss of diversity in flora and fauna, Soil erosion, Forest fires, Coastal erosion, Other, None, Don't know	problem where you live	84.4	D2	2015	Soil, water and air quality
Overall, how would you rate the environment and landscape in rural areas in (OUR COUNTRY)? Answers: Answers: very good, fairly good, fairly bad, very bad, don’t know	Rural landscape quality	93.2	A18.6	2020	Landscape
Thinking about the natural features in the area where you live, would you say there are enough of them, would you like more, or would you not mind if there were less?	Natural feature quantity	84.4	D1	2015	Landscape
You are prepared to pay 10% more for agricultural products that are produced in a way that limits their carbon footprint. Answers: Totally agree, Tend to agree, Tend to disagree, Totally disagree, don’t know	Payment for carbon footprint reduction	93.2	A22.4	2020	Climate regulation
In your opinion, which of the following should be the main objectives of the EU in terms of agriculture and rural development policy? (MULTIPLE ANSWER POSSIBLE) Answers: Ensuring a fair standard of living for farmers, Creating growth and jobs in rural areas, Ensuring reasonable food prices for consumers, Securing a stable supply of food in the EU, Ensuring a sustainable way to produce food, Prote…	Agri and development policy	93.2	A4	2020	Quality of products
To what extent do you think the EU through the Common Agricultural Policy (CAP) is fulfilling its role in providing safe, healthy food of high quality? Answers: Totally agree, Tend to agree, Tend to disagree, Totally disagree, Don’t know	CAP Food	93.2	A5.7	2020	Quality of products
Please tell me which, if any, of the following actions would be most important for the EU to take in order to protect biodiversity. MAX 5 ANSWERS; options: Expand the areas where nature is protected, Strengthen existing nature and biodiversity conservation rules, Better implement existing nature and biodiversity conservation rules, Allocate more financial resources to nature protection, Make sure…	Biodiversity action	90.4	A4	2018	Biodiversity
Biodiversity is indispensable for the production of goods such as food, materials and medicines. Answers: totally agree, tend to agree, tend to disagree, totally disagree, Don’t know	Biodiversity functions	90.4	A2.3	2018	Biodiversity
in general, to what extent is biodiversity threatened by the following? (Intensive farming, intensive forestry and over-fishing). Answers: very much, quite a lot, not much, not at all, Don't know	Threats to biodiversity	90.4	A3.1	2018	Biodiversity
Our health and well-being are based upon nature and biodiversity (agreement). Answers: Totally agree, Tend to agree, Tend to disagree, Totally disagree, Don’t know	Health and well-being	90.4	A2.2	2018	Recreation
How would you rate access to leisure and cultural activities in rural areas in (OUR COUNTRY)? Answers: Very good, fairly good, fairly bad, Very bad, Don’t know	Leisure access	93.2	A18.5	2020	Recreation
Nature protection areas are … answers: Important, neither important or not important, not important	Importance nature protection	90.4	A6T	2018	Heritage
Do you think that, in the EU, agriculture and rural areas are ... for our future? (ONE ANSWER ONLY) answers: Very important, fairly important, not very important, not at all important, Don't know	Importance agriculture	93.2	A1	2020	Heritage
Please tell how attached you feel to your city/town/village. ANSWERS: Very attached, fairly attached, not very attached, not at all attached, DK	Attachment to region	96.3	C1a.1	2022	Heritage

## Sheet: 2e. Citizen SHs Data
AECPG	Question		Citizen group
	Question - short	question output	NL total	Men	Women	left	centre	right	young (15-24)	young adult (25-39)	senior adult (40-54)	senior (55+)	rural	smal/mid size town	large town
Air quality	AQ Change	most frequent answer (%)	deteriorated (44%)	deteriorated (36%)	deteriorated (53%)	deteriorated (46%)	deteriorated (41%)	deteriorated (44%)	deteriorated ( 61%)	deteriorated (49%)	deteriorated (38%)	deteriorated (40%)	deteriorated (45%)	deteriorated (44%)	deteriorated (44%)
Air quality	AQ farmer action	most frequent answer (%)	not enough (47%)	not enough (46%)	not enough (47%)	not enough (58%)	right amount (46%)	right amount (49%)	not enough (44%)	not enough (49%)	right amount (47%)	not enough (50%)	right amount (45%)	not enough (44%)	not enough (55%)
Air quality	1/4 most imp env issues	mentioned (%)	0.52	0.51	0.53	0.49	0.52	0.52	0.6	0.49	0.5	0.51	0.52	0.52	0.51
		rank	2	2	2	3	2	2	3	3	2	2	2	2	2
Air quality	problem where you live	mentioned (%)	0.22	0.21	0.22	0.27	0.2	0.2	0.19	0.23	0.25	0.21	0.13	0.21	0.42
		rank	3	4	3	3	3	3	3	4	3	3	3	3	2
Water quality	problem where you live	mentioned (%)	0.05	0.05	0.05	0.06	0.05	0.04	0.12	0.06	0.05	0.03	0.04	0.05	0.07
		rank	low (>4)	low (>4)	low (>4)	low (>4)	low (>4)	low (>4)	low (>4)	low (>4)	low (>4)	low (>4)	low (>4)	low (>4)	low (>4)
Water quality	1/4 most imp env issues	mentioned (%)	0.33	0.35	0.31	0.29	0.36	0.29	0.19	0.38	0.35	0.34	0.31	0.34	0.35
		rank	low(6)	low(6)	low(7)	7	6	5	low(8)	low-med(5)	low-med(5)	low(6)	6	6	6
Soil quality	problem where you live: soil polllution	mentioned (%)	0.04	0.04	0.04	0.04	0.03	0.05	0.05	0.05	0.04	0.03	0.03	0.04	0.04
		rank	9	9	9	7	9	8	8	9	9	7	9	8	9
Soil quality	1/4 most imp env issues	mentioned (%)	0.31	0.29	0.33	0.35	0.28	0.31	0.1	0.27	0.33	0.39	0.29	0.34	0.3
		rank	7	7	6	6	8	7	9	8	7	5	7	6	7
Soil quality	problem where you live: soil erosion	mentioned (%)	0.01	0	0.02	0.01	0.01	0.01	0.03	0.01	0.01	0.01	0.01	0.01	0.01
Landscape	Rural landscape quality	most frequent answer (%)	Good (83%)	Good (80%)	Good (85%)	Good (73%)	Good (88%)	Good (89%)	Good (85%)	Good (80%)	Good (83%)	Good (83%)	Good (87%)	Good (81%)	Good (78%)
Landscape	Natural feature quantity	% respondents who want more	0.3	0.29	0.3	0.32	0.3	0.27	0.25	0.38	0.35	0.23	0.21	0.32	0.41
Climate regulation	Payment for carbon footprint reduction	% totally and tend to agree	0.83	0.82	0.83	0.9	0.76	0.78	0.82	0.84	0.79	0.84	0.81	0.83	0.84
Climate regulation	1/4 most imp env issues	mentioned (%)	0.65	0.71	0.6	0.73	0.63	0.55	0.74	0.69	0.65	0.6	0.62	0.66	0.69
		rank	1	1	1	1	1	1	1	1	1	1	1	1	1
Climate regulation	Green Deal	mentioned (%)	0.38	0.36	0.4	0.51	0.33	0.25	0.56	0.23	0.39	0.42	0.34	0.37	0.46
		rank	5	4	5	2	5	7	1	8	5	5	6	5	4
Quality of products	CAP Food	% disagreeing	0.11	0.1	0.12	0.1	0.11	0.14	0.06	0.08	0.17	0.11	0.12	0.1	0.12
Quality of products	Agri and development policy	mentioned (%)	0.74	0.72	0.75	0.73	0.72	0.79	0.7	0.86	0.7	0.7	0.77	0.67	0.8
		rank	1	1	2	3	1	1	2	1	2	2	1	2	1
Quality of products	Green Deal priority	mentioned (%)	0.46	0.45	0.47	0.36	0.47	0.58	0.33	0.47	0.47	0.47	0.47	0.49	0.37
		rank	4	4	3	6	4	1	6	3	4	3	4	3	6
Biodiversity	Green Deal priority	mentioned (%)	0.36	0.32	0.4	0.45	0.3	0.31	0.39	0.4	0.36	0.34	0.36	0.35	0.39
		rank	6	6	5	5	6	5	5	5	6	6	5	6	5
Biodiversity	Biodiversity action: no harm subsidies	mentioned (%)	0.46	0.49	0.43	0.53	0.4	0.44	0.28	0.52	0.51	0.47	0.46	0.46	0.48
		rank	5	3	5	2	5	4	9	2	3	4	3	5	4
Biodiversity	Biodiversity functions	% agreeing	0.62	0.62	0.61	0.66	0.58	0.56	0.47	0.55	0.64	0.69	0.64	0.61	0.59
Biodiversity	Biodiversity action: strengthen conservation rules	mentioned (%)	0.33	0.33	0.33	0.38	0.32	0.25	0.4	0.27	0.31	0.34	0.31	0.32	0.38
		rank
Biodiversity	Biodiversity action: restoration	mentioned (%)	0.56	0.52	0.6	0.6	0.56	0.47	0.48	0.66	0.59	0.52	0.55	0.56	0.6
		rank	1	1	1	1	2	2	3	1	1	2	2	1	1
Biodiversity	Threats to biodiversity	% "very much"	0.47	0.47	0.48	0.58	0.39	0.4	0.38	0.45	0.54	0.47	0.43	0.49	0.52
Biodiversity	Threats to biodiversity	% "quite a lot"	0.41	0.42	0.4	0.35	0.48	0.4	0.44	0.44	0.36	0.42	0.45	0.39	0.38
Recreation	Leisure access	% "fairly good"	0.55	0.54	0.55	0.66	0.52	0.53	0.6	0.51	0.52	0.56	0.58	0.56	0.47
Recreation	Health and well-being	% totally agree	0.59	0.55	0.63	0.62	0.56	0.56	0.36	0.56	0.65	0.67	0.63	0.59	0.52
Recreation	Leisure access	% "fairly bad"	0.22	0.24	0.21	0.29	0.21	0.16	0.26	0.2	0.23	0.22	0.2	0.24	0.25
Recreation	Leisure access	% "very good"	0.18	0.16	0.2	0.14	0.19	0.23	0.13	0.24	0.18	0.17	0.21	0.14	0.19
Heritage	Importance agriculture	% "very important"	0.46	0.46	0.46	0.43	0.53	0.43	0.37	0.3	0.47	0.59	0.5	0.46	0.41
Heritage	Attachment to region	% "very"	0.37	0.34	0.39	0.35	0.36	0.39	0.39	0.34	0.36	0.38	0.34	0.34	0.46
Heritage	Importance nature protection	% important or very important	0.85	0.78	0.91	0.86	0.88	0.74	0.83	0.76	0.84	0.9	0.88	0.82	0.82
		Manuscript Table 3
			Air Quality	Water Quality	Soil Quality	Landscape	Climate regulation	Quality of products	Biodiversity	Recreation	Heritage
		NL total	0.4125	0.19	0.12	0.3	0.62	0.436667	0.535	0.405	0.415
		Gender
		Men	0.385	0.2	0.11	0.29	0.63	0.423333	0.528333	0.395	0.4
		Women	0.4375	0.18	0.13	0.3	0.61	0.446667	0.541667	0.42	0.425
		Political orientation
		left	0.45	0.175	0.133333	0.32	0.713333	0.396667	0.591667	0.455	0.39
		centre	0.2825	0.205	0.106667	0.3	0.573333	0.433333	0.505	0.385	0.445
		right	0.29	0.165	0.123333	0.27	0.526667	0.503333	0.471667	0.36	0.41
		Age group
		young (15-24)	0.46	0.155	0.06	0.25	0.706667	0.363333	0.473333	0.31	0.38
		young adult (25-39)	0.425	0.22	0.11	0.38	0.586667	0.47	0.548333	0.38	0.32
		senior adult (40-54)	0.2825	0.2	0.126667	0.35	0.61	0.446667	0.551667	0.44	0.415
		senior (55+)	0.405	0.185	0.143333	0.23	0.62	0.426667	0.541667	0.445	0.485
		Living environment
		rural	0.3875	0.175	0.11	0.21	0.59	0.453333	0.533333	0.415	0.42
		smal/mid size town	0.4025	0.195	0.13	0.32	0.62	0.42	0.53	0.415	0.4
		large town	0.48	0.21	0.116667	0.41	0.663333	0.43	0.556667	0.385	0.435

## Sheet: 3a. Scenarios
Scenario group	Scenario	Reference	AECPG provision
			Biodiversity		Landscape		Heritage		Water quality		Air quality		Soil quality		Product quality		Recreation		Climate regulation
			Level	Source / notes	Level	Source / notes	Level	Source / notes	Level	Source / notes	Level	Source / notes	Level	Source / notes	Level	Source / notes	Level	Source / notes	Level	Source / notes
Regional	Clay (CRa)	College van Rijksadviseurs (2020a)	2	p62	2	p62	1	p37	2	p72	1		2	p64	1	p37	1	p63	2
Regional	Peat (CRa)	College van Rijksadviseurs (2020b)	2	p76	2	p80	1	p39	2	p76/86	1	no target	2	p76/86	1	p39	2	p92	2	p76
Regional	Sand (CRa)	College van Rijksadviseurs (2020c)	2	p12	2	p12	1		2	p12	1	p67	2	p12	2	p67	2	p67	2
Regional	Zonation	Bakker, 2021	1		2		2		2	p41	1	p43	1	p43	1	p43	2	p43	2	p41
Regional	total		2		2		1		2		1		2		1		2		2
Species	PBL (Hoger Doelbereik)	Hinsberg et al., 2020	1		1	p73	2	p85	2	p86/79	0	p85	1	p85	0		2	p85	2	p85
Species	Weidevogelscenarios	Melman en Sierdsema, 2017	2		2	p24	2		0		0		0		0		0		0
Species	total		2		2		2		1		0		1		0		1		1
Productivity	Productiviteit strikter	Lesschen et al., 2020	0	p87	0	p87	0		1	p101	1	p88	0		0		0		2	p64
Productivity	total		0		0		0		1		1		0		0		0		2
Integral	Natuurverkenning 2050	Breman et al., 2022	2	p9	2	p19	2	p18	2	p15	0	not in rural areas	1	p15	1		1	p19, only increase in cities	2	p15
Integral	Natuurinclusief stricter	Lesschen et al., 2020	2	p87	2	p87	0		2	p101	0		2	p87	0		0		2	p65
Integral	total		2		2		1		2		0		2		1		1		2
	References:
	College van Rijksadviseurs. (2020a). New Deal tussen boer en maatschappij: de Marne. https://www.collegevanrijksadviseurs.nl/projecten/Adviezen-publicaties/publicatie/2020/07/09/landschapsinclusieve-landbouw-pilot-de-marne
	College van Rijksadviseurs. (2020b). New Deal tussen boer en maatschappij: Krimpenerwaard. https://www.collegevanrijksadviseurs.nl/projecten/Adviezen-publicaties/publicatie/2020/07/09/landschapsinclusieve-landbouw-pilot-krimpenerwaard
	College van Rijksadviseurs. (2020c). Op weg naar een New Deal tussen boer en maatschappij: Salland. In https://www.collegevanrijksadviseurs.nl/binaries/college-van-rijksadviseurs/documenten/publicatie/2020/07/09/landschapsinclusieve-landbouw-pilot-salland/Landschapsinclusieve+landbouw+pilot+Salland.pdf.
	Bakker, M. (2021). Zoneren biedt landbouw toekomstperspectief. Milieu Dossier, April, 39–44.
	Hinsberg, A. van, P. van Egmond, R. Pouwels, J. Dirks, B. Breman (2020), Referentiescenario’s Natuur. Tussenrapportage Natuurverkenning 2050, Den Haag: PBL.
	Melman, D., & Sierdsema, H. (2017). Weidevogelscenario’s Mogelijkheden voor aanpak van verbetering van de weidevogelstand in Nederland. https://doi.org/10.18174/417827
	Lesschen, J. P., Reijs, J., Vellinga, T., Verhagen, J., Kros, H., de Vries, M., Jongeneel, R., Slier, T., Gonzalez Martinez, A., & Vermeij, I. (2020). Scenariostudie perspectief voor ontwikkel-richtingen Nederlandse landbouw in 2050. https://doi.org/10.18174/512111
	Breman, B. C., Nieuwenhuizen, W., Dirkx, G. H. P., Pouwels, R., de Knegt, B., de Wit, E., Roelofsen, H. D., van Hinsberg, A., van Egmond, P. M., & Maas, G. J. (2022). Natuurverkenning 2050-Scenario Natuurinclusief.

[truncated: 2 more sheets: 3b. Scenario PG delivery, 4. Agreement, Sensitivity]
